# Supplementary material for: Comparison of incidence and cost of influenza between healthy and high-risk children <60 months old in Thailand, 2011-2015
Source: PLoS One. 2018 May 17;13(5):e0197207. doi: 10.1371/journal.pone.0197207 (PMC5957403; doi:10.1371/journal.pone.0197207)
Supplement: S1 File — (XLSX) [file pone.0197207.s003.xlsx]

## Sheet: Data
pid	FUweek	d_OtherILI	arm	f_Dropout	f_DropoutReason	f_daycare	f_day_daycare	f_helper	f_p1_earning	f_p1_day_skipwork_sick	f_p1_daily_earning	f_p1_income_loss_sick	f_p1_baht_loss_sick	f_p2_income_loss	f_p2_day_skipwork_sick	f_p2_daily_earning	f_p2_income_loss_sick	f_p2_baht_loss_sick	f_risk_work	f_trade_off	f_day_to_recover	f_time_meet_doc	f_social	f_government	f_civil	f_private	f_self	f_borrow	f_other	f_self_med_cost	f_self_travel_cost	f_system_cost	f_other_specify	f_self_med_2015	f_self_travel_2015	f_system_2015	total_direct_cost_2015	f_p1_baht_loss_sick_2015	f_p2_baht_loss_sick_2015	total_income_loss_2015	f_p1_daily_earning_2015	f_p2_daily_earning_2015	final_vac	digit	ari1_	t0	days_fu	lnpt	ari_flu
E005	50	0	0							0	0		0		0	0		0												0	0	0											0	3005	0	344	350.99	1.94591	0
E005	66	0	0							0	0		0		0	0		0												0	0	0											1	3005	0	456	462.99	1.94591	0
E005	52	0	0							0	0		0		0	0		0												0	0	0											0	3005	0	358	364.99	1.94591	0
E005	91	0	0							0	0		0		0	0		0												0	0	0											1	3005	0	631	637.99	1.94591	0
E005	10	0	0			0	0	2	1	1	300	1	300	2	0	0		0	2	2	11	2	0	0	0	0	1	0	0	350	200	0		393.928	225.102	0	619.03	337.653	0	337.653	337.653	0	2	3005	1	65	75.99	2.3979	0
E005	31	0	0							0	0		0		0	0		0												0	0	0											2	3005	0	211	217.99	1.94591	0
E005	51	0	0							0	0		0		0	0		0												0	0	0											0	3005	0	351	357.99	1.94591	0
E005	54	0	0							0	0		0		0	0		0												0	0	0											0	3005	0	372	378.99	1.94591	0
E005	74	0	0							0	0		0		0	0		0												0	0	0											1	3005	0	514	518.99	1.60944	0
E005	2	0	0							0	0		0		0	0		0												0	0	0											0	3005	0	8	14.99	1.94591	0
E005	26	0	0							0	0		0		0	0		0												0	0	0											2	3005	0	176	182.99	1.94591	0
E005	44	0	0							0	0		0		0	0		0												0	0	0											0	3005	0	302	308.99	1.94591	0
E005	100	0	0							0	0		0		0	0		0												0	0	0											1	3005	0	694	700.99	1.94591	0
E005	69	0	0							0	0		0		0	0		0												0	0	0											1	3005	0	477	483.99	1.94591	0
E005	27	0	0							0	0		0		0	0		0												0	0	0											2	3005	0	183	189.99	1.94591	0
E005	93	0	0							0	0		0		0	0		0												0	0	0											1	3005	0	645	651.99	1.94591	0
E005	15	0	0							0	0		0		0	0		0												0	0	0											2	3005	0	99	105.99	1.94591	0
E005	72	0	0							0	0		0		0	0		0												0	0	0											1	3005	0	497	504.99	2.07944	0
E005	13	0	0							0	0		0		0	0		0												0	0	0											2	3005	0	86	91.99	1.79176	0
E005	47	0	0							0	0		0		0	0		0												0	0	0											0	3005	0	323	329.99	1.94591	0
E005	43	0	0							0	0		0		0	0		0												0	0	0											0	3005	0	295	301.99	1.94591	0
E005	81	0	0							0	0		0		0	0		0												0	0	0											1	3005	0	561	567.99	1.94591	0
E005	78	0	0			0	0	2	2	0	300		0	2	0	0		0	2	2	11	1	0	0	0	0	1	0	0	179	160	0		189.901	169.744	0	359.645	0	0	0	0	0	1	3005	1	541	551.99	2.3979	0
E005	62	0	0							0	0		0		0	0		0												0	0	0											0	3005	0	428	434.99	1.94591	0
E005	39	0	0							0	0		0		0	0		0												0	0	0											2	3005	0	267	273.99	1.94591	0
E005	29	0	0							0	0		0		0	0		0												0	0	0											2	3005	0	197	203.99	1.94591	0
E005	41	0	0							0	0		0		0	0		0												0	0	0											2	3005	0	281	287.99	1.94591	0
E005	55	0	0							0	0		0		0	0		0												0	0	0											0	3005	0	379	385.99	1.94591	0
E005	92	0	0							0	0		0		0	0		0												0	0	0											1	3005	0	638	644.99	1.94591	0
E005	30	0	0							0	0		0		0	0		0												0	0	0											2	3005	0	204	210.99	1.94591	0
E005	103	0	0							0	0		0		0	0		0												0	0	0											1	3005	0	715	721.99	1.94591	0
E005	42	0	0							0	0		0		0	0		0												0	0	0											2	3005	0	288	294.99	1.94591	0
E005	19	0	0							0	0		0		0	0		0												0	0	0											2	3005	0	127	134.99	2.07944	0
E005	48	0	0							0	0		0		0	0		0												0	0	0											0	3005	0	330	336.99	1.94591	0
E005	37	0	0							0	0		0		0	0		0												0	0	0											2	3005	0	253	259.99	1.94591	0
E005	60	0	0							0	0		0		0	0		0												0	0	0											0	3005	0	414	420.99	1.94591	0
E005	68	0	0							0	0		0		0	0		0												0	0	0											1	3005	0	470	476.99	1.94591	0
E005	5	0	0							0	0		0		0	0		0												0	0	0											0	3005	0	29	41.99	2.56495	0
E005	75	0	0							0	0		0		0	0		0												0	0	0											1	3005	0	519	525.99	1.94591	0
E005	18	0	0							0	0		0		0	0		0												0	0	0											2	3005	0	120	126.99	1.94591	0
E005	98	0	0							0	0		0		0	0		0												0	0	0											0	3005	0	680	686.99	1.94591	0
E005	3	1	0							0	0		0		0	0		0												0	0	0											0	3005	0	15	22.99	2.07944	0
E005	105	0	0							0	0		0		0	0		0												0	0	0											1	3005	0	729	735.99	1.94591	0
E005	32	0	0							0	0		0		0	0		0												0	0	0											2	3005	0	218	224.99	1.94591	0
E005	95	0	0							0	0		0		0	0		0												0	0	0											0	3005	0	659	665.99	1.94591	0
E005	28	0	0							0	0		0		0	0		0												0	0	0											2	3005	0	190	196.99	1.94591	0
E005	57	0	0							0	0		0		0	0		0												0	0	0											0	3005	0	393	399.99	1.94591	0
E005	46	0	0							0	0		0		0	0		0												0	0	0											0	3005	0	316	322.99	1.94591	0
E005	104		0							0	0		0		0	0		0												0	0	0											1	3005	0	722	728.99	1.94591	0
E005	59	0	0							0	0		0		0	0		0												0	0	0											0	3005	0	407	413.99	1.94591	0
E005	70	0	0							0	0		0		0	0		0												0	0	0											1	3005	0	484	491.99	2.07944	0
E005	96	0	0							0	0		0		0	0		0												0	0	0											0	3005	0	666	672.99	1.94591	0
E005	12	0	0							0	0		0		0	0		0												0	0	0											2	3005	0	76	85.99	2.30259	0
E005	49	0	0							0	0		0		0	0		0												0	0	0											0	3005	0	337	343.99	1.94591	0
E005	20	0	0							0	0		0		0	0		0												0	0	0											2	3005	0	135	140.99	1.79176	0
E005	64	0	0							0	0		0		0	0		0												0	0	0											0	3005	0	442	448.99	1.94591	0
E005	45	0	0							0	0		0		0	0		0												0	0	0											0	3005	0	309	315.99	1.94591	0
E005	9		0							0	0		0		0	0		0												0	0	0											2	3005	0	52	64.99	2.56495	0
E005	89	0	0							0	0		0		0	0		0												0	0	0											1	3005	0	617	623.99	1.94591	0
E005	97	0	0							0	0		0		0	0		0												0	0	0											0	3005	0	673	679.99	1.94591	0
E005	73	0	0							0	0		0		0	0		0												0	0	0											1	3005	0	505	513.99	2.19722	0
E005	102	0	0							0	0		0		0	0		0												0	0	0											1	3005	0	708	714.99	1.94591	0
E005	85	0	0							0	0		0		0	0		0												0	0	0											1	3005	0	589	595.99	1.94591	0
E005	71	1	0			0	0	2	2	0	300		0	2	0	0		0	2	2	9	1	0	0	0	0	1	0	0	414	140	0		452.389	152.982	0	605.371	0	0	0	0	0	1	3005	0	492	496.99	1.60944	0
E005	61	0	0							0	0		0		0	0		0												0	0	0											0	3005	0	421	427.99	1.94591	0
E005	77	0	0							0	0		0		0	0		0												0	0	0											1	3005	0	533	540.99	2.07944	0
E005	17	0	0							0	0		0		0	0		0												0	0	0											2	3005	0	114	119.99	1.79176	0
E005	88	0	0							0	0		0		0	0		0												0	0	0											1	3005	0	610	616.99	1.94591	0
E005	21	0	0							0	0		0		0	0		0												0	0	0											2	3005	0	141	147.99	1.94591	0
E005	4	0	0							0	0		0		0	0		0												0	0	0											0	3005	0	23	28.99	1.79176	0
E005	94	0	0							0	0		0		0	0		0												0	0	0											1	3005	0	652	658.99	1.94591	0
E005	106	0	0							0	0		0		0	0		0												0	0	0											1	3005	0	736	742.99	1.94591	0
E005	35	0	0			0	0	2	2	0	300		0	2	0	0		0	2	1	7	2	0	0	0	0	1	0	0	580	160	0		633.782	174.836	0	808.618	0	0	0	0	0	2	3005	1	245	252.99	2.07944	0
E005	101	0	0							0	0		0		0	0		0												0	0	0											1	3005	0	701	707.99	1.94591	0
E005	86	0	0							0	0		0		0	0		0												0	0	0											1	3005	0	596	602.99	1.94591	0
E005	6	0	0			0	0	2	1	3	300	1	900	2	0	0		0	2	2	10	2	0	0	0	0	1	0	0	300	200	0		337.653	225.102	0	562.754	1012.96	0	1012.96	337.653	0	2	3005	1	42	51.99	2.30259	0
E005	63	0	0							0	0		0		0	0		0												0	0	0											0	3005	0	435	441.99	1.94591	0
E005	80		0							0	0		0		0	0		0												0	0	0											1	3005	0	552	560.99	2.19722	0
E005	67	0	0							0	0		0		0	0		0												0	0	0											1	3005	0	463	469.99	1.94591	0
E005	22	0	0							0	0		0		0	0		0												0	0	0											2	3005	0	148	154.99	1.94591	0
E005	23	0	0							0	0		0		0	0		0												0	0	0											2	3005	0	155	161.99	1.94591	0
E005	24	0	0							0	0		0		0	0		0												0	0	0											2	3005	0	162	168.99	1.94591	0
E005	65	0	0							0	0		0		0	0		0												0	0	0											0	3005	0	449	455.99	1.94591	0
E005	90	0	0							0	0		0		0	0		0												0	0	0											1	3005	0	624	630.99	1.94591	0
E005	33	0	0							0	0		0		0	0		0												0	0	0											2	3005	0	225	231.99	1.94591	0
E005	82	0	0							0	0		0		0	0		0												0	0	0											1	3005	0	568	574.99	1.94591	0
E005	99	0	0							0	0		0		0	0		0												0	0	0											0	3005	0	687	693.99	1.94591	0
E005	34	0	0							0	0		0		0	0		0												0	0	0											2	3005	0	232	244.99	2.56495	0
E005	38	0	0							0	0		0		0	0		0												0	0	0											2	3005	0	260	266.99	1.94591	0
E005	14	0	0							0	0		0		0	0		0												0	0	0											2	3005	0	92	98.99	1.94591	0
E005	53	0	0							0	0		0		0	0		0												0	0	0											0	3005	0	365	371.99	1.94591	0
E005	84	0	0							0	0		0		0	0		0												0	0	0											1	3005	0	582	588.99	1.94591	0
E005	76	0	0							0	0		0		0	0		0												0	0	0											1	3005	0	526	532.99	1.94591	0
E005	58	0	0							0	0		0		0	0		0												0	0	0											0	3005	0	400	406.99	1.94591	0
E005	56	0	0							0	0		0		0	0		0												0	0	0											0	3005	0	386	392.99	1.94591	0
E005	107	0	0							0	0		0		0	0		0												0	0	0											1	3005	0	743	750.99	2.07944	0
E005	25	0	0							0	0		0		0	0		0												0	0	0											2	3005	0	169	175.99	1.94591	0
E005	16	0	0							0	0		0		0	0		0												0	0	0											2	3005	0	106	113.99	2.07944	0
E005	40	0	0							0	0		0		0	0		0												0	0	0											2	3005	0	274	280.99	1.94591	0
E005	83	0	0							0	0		0		0	0		0												0	0	0											1	3005	0	575	581.99	1.94591	0
E005	87	0	0							0	0		0		0	0		0												0	0	0											1	3005	0	603	609.99	1.94591	0
E017	102	0	0							0	0		0		0	0		0												0	0	0											0	3017	0	708	714.99	1.94591	0
E017	63	0	0							0	0		0		0	0		0												0	0	0											0	3017	0	435	441.99	1.94591	0
E017	22	0	0							0	0		0		0	0		0												0	0	0											0	3017	0	148	154.99	1.94591	0
E017	58	0	0			0	5	1	1	0	1500	2	0	1	1	560	2	0	2	1	15	1	0	0	0	0	1	0	0	190	500	0		207.618	546.364	0	753.982	0	0	0	1639.09	611.927	0	3017	1	405	419.99	2.70805	1
E017	103	0	0							0	0		0		0	0		0												0	0	0											0	3017	0	715	721.99	1.94591	0
E017	23	0	0							0	0		0		0	0		0												0	0	0											0	3017	0	155	161.99	1.94591	0
E017	108	0	0							0	0		0		0	0		0												0	0	0											0	3017	0	750	756.99	1.94591	0
E017	31	0	0							0	0		0		0	0		0												0	0	0											0	3017	0	207	217.99	2.3979	0
E017	52	0	0							0	0		0		0	0		0												0	0	0											0	3017	0	358	364.99	1.94591	0
E017	61	0	0							0	0		0		0	0		0												0	0	0											0	3017	0	420	427.99	2.07944	0
E017	35	0	0							0	0		0		0	0		0												0	0	0											0	3017	0	239	245.99	1.94591	0
E017	62	0	0							0	0		0		0	0		0												0	0	0											0	3017	0	428	434.99	1.94591	0
E017	42	0	0							0	0		0		0	0		0												0	0	0											0	3017	0	288	294.99	1.94591	0
E017	51	0	0							0	0		0		0	0		0												0	0	0											0	3017	0	351	357.99	1.94591	0
E017	26	0	0							0	0		0		0	0		0												0	0	0											0	3017	0	176	182.99	1.94591	0
E017	32	0	0							0	0		0		0	0		0												0	0	0											0	3017	0	218	224.99	1.94591	0
E017	24	0	0							0	0		0		0	0		0												0	0	0											0	3017	0	162	168.99	1.94591	0
E017	68	0	0							0	0		0		0	0		0												0	0	0											0	3017	0	470	476.99	1.94591	0
E017	80	0	0							0	0		0		0	0		0												0	0	0											0	3017	0	554	560.99	1.94591	0
E017	85	0	0							0	0		0		0	0		0												0	0	0											0	3017	0	589	595.99	1.94591	0
E017	38	0	0							0	0		0		0	0		0												0	0	0											0	3017	0	260	266.99	1.94591	0
E017	19	0	0							0	0		0		0	0		0												0	0	0											0	3017	0	127	133.99	1.94591	0
E017	74	0	0							0	0		0		0	0		0												0	0	0											0	3017	0	512	518.99	1.94591	0
E017	106	0	0							0	0		0		0	0		0												0	0	0											0	3017	0	736	742.99	1.94591	0
E017	72	0	0							0	0		0		0	0		0												0	0	0											0	3017	0	498	505.99	2.07944	0
E017	5	0	0							0	0		0		0	0		0												0	0	0											0	3017	0	29	35.99	1.94591	0
E017	82	0	0							0	0		0		0	0		0												0	0	0											0	3017	0	568	574.99	1.94591	0
E017	16	0	0							0	0		0		0	0		0												0	0	0											0	3017	0	106	112.99	1.94591	0
E017	86	0	0							0	0		0		0	0		0												0	0	0											0	3017	0	596	602.99	1.94591	0
E017	107	0	0							0	0		0		0	0		0												0	0	0											0	3017	0	743	749.99	1.94591	0
E017	89	0	0							0	0		0		0	0		0												0	0	0											0	3017	0	617	623.99	1.94591	0
E017	104	0	0							0	0		0		0	0		0												0	0	0											0	3017	0	722	728.99	1.94591	0
E017	33	0	0							0	0		0		0	0		0												0	0	0											0	3017	0	225	231.99	1.94591	0
E017	13	0	0							0	0		0		0	0		0												0	0	0											0	3017	0	85	91.99	1.94591	0
E017	91	0	0							0	0		0		0	0		0												0	0	0											0	3017	0	631	637.99	1.94591	0
E017	11	0	0							0	0		0		0	0		0												0	0	0											0	3017	0	66	77.99	2.48491	0
E017	54	0	0							0	0		0		0	0		0												0	0	0											0	3017	0	372	378.99	1.94591	0
E017	84	0	0							0	0		0		0	0		0												0	0	0											0	3017	0	582	588.99	1.94591	0
E017	18	0	0							0	0		0		0	0		0												0	0	0											0	3017	0	120	126.99	1.94591	0
E017	44	0	0							0	0		0		0	0		0												0	0	0											0	3017	0	302	308.99	1.94591	0
E017	96	0	0							0	0		0		0	0		0												0	0	0											0	3017	0	666	672.99	1.94591	0
E017	15	0	0							0	0		0		0	0		0												0	0	0											0	3017	0	99	105.99	1.94591	0
E017	93	0	0							0	0		0		0	0		0												0	0	0											0	3017	0	645	651.99	1.94591	0
E017	55	0	0							0	0		0		0	0		0												0	0	0											0	3017	0	379	385.99	1.94591	0
E017	67	0	0							0	0		0		0	0		0												0	0	0											0	3017	0	463	469.99	1.94591	0
E017	77	0	0							0	0		0		0	0		0												0	0	0											0	3017	0	533	539.99	1.94591	0
E017	12	0	0							0	0		0		0	0		0												0	0	0											0	3017	0	78	84.99	1.94591	0
E017	27	0	0							0	0		0		0	0		0												0	0	0											0	3017	0	183	189.99	1.94591	0
E017	100	0	0							0	0		0		0	0		0												0	0	0											0	3017	0	694	700.99	1.94591	0
E017	57	0	0							0	0		0		0	0		0												0	0	0											0	3017	0	393	404.99	2.48491	0
E017	64	0	0							0	0		0		0	0		0												0	0	0											0	3017	0	442	448.99	1.94591	0
E017	49	0	0							0	0		0		0	0		0												0	0	0											0	3017	0	337	343.99	1.94591	0
E017	95	0	0							0	0		0		0	0		0												0	0	0											0	3017	0	659	665.99	1.94591	0
E017	50	0	0							0	0		0		0	0		0												0	0	0											0	3017	0	344	350.99	1.94591	0
E017	2	0	0							0	0		0		0	0		0												0	0	0											0	3017	0	8	14.99	1.94591	0
E017	46	0	0							0	0		0		0	0		0												0	0	0											0	3017	0	312	322.99	2.3979	0
E017	3	0	0							0	0		0		0	0		0												0	0	0											0	3017	0	15	21.99	1.94591	0
E017	94	0	0							0	0		0		0	0		0												0	0	0											0	3017	0	652	658.99	1.94591	0
E017	78	0	0							0	0		0		0	0		0												0	0	0											0	3017	0	540	546.99	1.94591	0
E017	43	0	0							0	0		0		0	0		0												0	0	0											0	3017	0	295	301.99	1.94591	0
E017	40	0	0							0	0		0		0	0		0												0	0	0											0	3017	0	274	280.99	1.94591	0
E017	25	0	0							0	0		0		0	0		0												0	0	0											0	3017	0	169	175.99	1.94591	0
E017	76	0	0							0	0		0		0	0		0												0	0	0											0	3017	0	526	532.99	1.94591	0
E017	105	0	0							0	0		0		0	0		0												0	0	0											0	3017	0	729	735.99	1.94591	0
E017	9	0	0			0	0	2	1	0	2000	2	0	2	0	0		0	2	2	8	1	0	0	0	0	1	0	0	200	300	0		225.102	337.653	0	562.754	0	0	0	2251.02	0	0	3017	1	45	65.99	3.04452	0
E017	97	0	0							0	0		0		0	0		0												0	0	0											0	3017	0	673	679.99	1.94591	0
E017	36	0	0							0	0		0		0	0		0												0	0	0											0	3017	0	246	252.99	1.94591	0
E017	17	0	0							0	0		0		0	0		0												0	0	0											0	3017	0	113	119.99	1.94591	0
E017	45	0	0			1		1	1	0	660	2	0	1	1	500	2	0	2	2	4	1	0	0	0	0	1	0	0	80	400	0		87.4182	437.091	0	524.509	0	0	0	721.2	546.364	0	3017	0	309	311.99	1.09861	0
E017	75	0	0							0	0		0		0	0		0												0	0	0											0	3017	0	519	525.99	1.94591	0
E017	37	0	0							0	0		0		0	0		0												0	0	0											0	3017	0	253	259.99	1.94591	0
E017	71	0	0							0	0		0		0	0		0												0	0	0											0	3017	0	491	497.99	1.94591	0
E017	53	0	0							0	0		0		0	0		0												0	0	0											0	3017	0	365	371.99	1.94591	0
E017	65	0	0							0	0		0		0	0		0												0	0	0											0	3017	0	449	455.99	1.94591	0
E017	69	0	0							0	0		0		0	0		0												0	0	0											0	3017	0	477	483.99	1.94591	0
E017	92	0	0							0	0		0		0	0		0												0	0	0											0	3017	0	638	644.99	1.94591	0
E017	39	0	0							0	0		0		0	0		0												0	0	0											0	3017	0	267	273.99	1.94591	0
E017	79	0	0							0	0		0		0	0		0												0	0	0											0	3017	0	547	553.99	1.94591	0
E017	34	0	0							0	0		0		0	0		0												0	0	0											0	3017	0	232	238.99	1.94591	0
E017	6	0	0			0	0	1	1	0	2000	2	0	2	0	0		0	2	2	9	1	0	0	0	0	1	0	0	78	300	0		87.7897	337.653	0	425.442	0	0	0	2251.02	0	0	3017	1	36	44.99	2.19722	0
E017	29	0	0			0	2	1	1	0	670	2	0	2	0	0		0	2	2	6	1	0	0	0	0	1	0	0	180	300	0		196.691	327.818	0	524.509	0	0	0	732.127	0	0	3017	1	201	206.99	1.79176	0
E017	70		0							0	0		0		0	0		0												0	0	0											0	3017	0	484	490.99	1.94591	0
E017	81	0	0							0	0		0		0	0		0												0	0	0											0	3017	0	561	567.99	1.94591	0
E017	98	0	0							0	0		0		0	0		0												0	0	0											0	3017	0	680	686.99	1.94591	0
E017	21	0	0							0	0		0		0	0		0												0	0	0											0	3017	0	142	147.99	1.79176	0
E017	87	0	0							0	0		0		0	0		0												0	0	0											0	3017	0	603	609.99	1.94591	0
E017	28	0	0							0	0		0		0	0		0												0	0	0											0	3017	0	190	200.99	2.3979	0
E017	88	0	0							0	0		0		0	0		0												0	0	0											0	3017	0	610	616.99	1.94591	0
E017	4		0							0	0		0		0	0		0												0	0	0											0	3017	0	22	28.99	1.94591	0
E017	99	0	0							0	0		0		0	0		0												0	0	0											0	3017	0	687	693.99	1.94591	0
E017	47	0	0							0	0		0		0	0		0												0	0	0											0	3017	0	323	329.99	1.94591	0
E017	41	0	0							0	0		0		0	0		0												0	0	0											0	3017	0	281	287.99	1.94591	0
E017	48	0	0							0	0		0		0	0		0												0	0	0											0	3017	0	330	336.99	1.94591	0
E017	20	0	0							0	0		0		0	0		0												0	0	0											0	3017	0	134	141.99	2.07944	0
E017	83	0	0							0	0		0		0	0		0												0	0	0											0	3017	0	575	581.99	1.94591	0
E017	90	0	0							0	0		0		0	0		0												0	0	0											0	3017	0	624	630.99	1.94591	0
E017	14	0	0							0	0		0		0	0		0												0	0	0											0	3017	0	92	98.99	1.94591	0
E017	66	0	0							0	0		0		0	0		0												0	0	0											0	3017	0	456	462.99	1.94591	0
E017	101	0	0							0	0		0		0	0		0												0	0	0											0	3017	0	701	707.99	1.94591	0
E017	56	0	0							0	0		0		0	0		0												0	0	0											0	3017	0	386	392.99	1.94591	0
E017	73	0	0							0	0		0		0	0		0												0	0	0											0	3017	0	506	511.99	1.79176	0
E056	61	0	0							0	0		0		0	0		0												0	0	0											0	3056	0	421	427.99	1.94591	0
E056	89	0	0							0	0		0		0	0		0												0	0	0											0	3056	0	617	623.99	1.94591	0
E056	38	0	0							0	0		0		0	0		0												0	0	0											0	3056	0	260	266.99	1.94591	0
E056	102	0	0							0	0		0		0	0		0												0	0	0											0	3056	0	708	714.99	1.94591	0
E056	94	0	0							0	0		0		0	0		0												0	0	0											0	3056	0	652	658.99	1.94591	0
E056	83	0	0			0	1	1	2	0	300		0	2	0	0		0	2	2	7	1	0	0	0	0	1	0	0	120	700	0		127.308	742.63	0	869.938	0	0	0	0	0	0	3056	0	575	581.99	1.94591	0
E056	12	0	0							0	0		0		0	0		0												0	0	0											0	3056	0	78	84.99	1.94591	0
E056	57	0	0							0	0		0		0	0		0												0	0	0											0	3056	0	393	399.99	1.94591	0
E056	39	0	0							0	0		0		0	0		0												0	0	0											0	3056	0	267	273.99	1.94591	0
E056	103	0	0							0	0		0		0	0		0												0	0	0											0	3056	0	715	722.99	2.07944	0
E056	53	0	0							0	0		0		0	0		0												0	0	0											0	3056	0	370	371.99	0.693147	0
E056	33	0	0							0	0		0		0	0		0												0	0	0											0	3056	0	225	231.99	1.94591	0
E056	10	0	0							0	0		0		0	0		0												0	0	0											0	3056	0	64	70.99	1.94591	0
E056	99	0	0							0	0		0		0	0		0												0	0	0											0	3056	0	687	693.99	1.94591	0
E056	44	0	0							0	0		0		0	0		0												0	0	0											0	3056	0	298	308.99	2.3979	0
E056	56	0	0							0	0		0		0	0		0												0	0	0											0	3056	0	386	392.99	1.94591	0
E056	36	0	0							0	0		0		0	0		0												0	0	0											0	3056	0	246	252.99	1.94591	0
E056	29	0	0							0	0		0		0	0		0												0	0	0											0	3056	0	197	203.99	1.94591	0
E056	46	0	0							0	0		0		0	0		0												0	0	0											0	3056	0	316	322.99	1.94591	0
E056	72	0	0							0	0		0		0	0		0												0	0	0											0	3056	0	498	504.99	1.94591	0
E056	34	0	0							0	0		0		0	0		0												0	0	0											0	3056	0	232	238.99	1.94591	0
E056	79	0	0							0	0		0		0	0		0												0	0	0											0	3056	0	547	553.99	1.94591	0
E056	28	0	0							0	0		0		0	0		0												0	0	0											0	3056	0	190	196.99	1.94591	0
E056	95	0	0							0	0		0		0	0		0												0	0	0											0	3056	0	659	665.99	1.94591	0
E056	54	0	0							0	0		0		0	0		0												0	0	0											0	3056	0	372	378.99	1.94591	0
E056	66	0	0							0	0		0		0	0		0												0	0	0											0	3056	0	456	462.99	1.94591	0
E056	92	0	0							0	0		0		0	0		0												0	0	0											0	3056	0	638	644.99	1.94591	0
E056	50	0	0							0	0		0		0	0		0												0	0	0											0	3056	0	344	353.99	2.30259	0
E056	88	0	0							0	0		0		0	0		0												0	0	0											0	3056	0	610	616.99	1.94591	0
E056	27	0	0							0	0		0		0	0		0												0	0	0											0	3056	0	183	189.99	1.94591	0
E056	91	0	0							0	0		0		0	0		0												0	0	0											0	3056	0	631	637.99	1.94591	0
E056	13	0	0							0	0		0		0	0		0												0	0	0											0	3056	0	85	91.99	1.94591	0
E056	71	0	0							0	0		0		0	0		0												0	0	0											0	3056	0	491	497.99	1.94591	0
E056	9	0	0							0	0		0		0	0		0												0	0	0											0	3056	0	57	63.99	1.94591	0
E056	32	0	0							0	0		0		0	0		0												0	0	0											0	3056	0	218	224.99	1.94591	0
E056	2	0	0							0	0		0		0	0		0												0	0	0											0	3056	0	6	14.99	2.19722	0
E056	96	0	0							0	0		0		0	0		0												0	0	0											0	3056	0	666	672.99	1.94591	0
E056	69	0	0							0	0		0		0	0		0												0	0	0											0	3056	0	477	483.99	1.94591	0
E056	45	0	0							0	0		0		0	0		0												0	0	0											0	3056	0	309	315.99	1.94591	0
E056	11	0	0							0	0		0		0	0		0												0	0	0											0	3056	0	71	77.99	1.94591	0
E056	78	0	0							0	0		0		0	0		0												0	0	0											0	3056	0	540	546.99	1.94591	0
E056	63	0	0							0	0		0		0	0		0												0	0	0											0	3056	0	435	442.99	2.07944	0
E056	84	0	0							0	0		0		0	0		0												0	0	0											0	3056	0	582	588.99	1.94591	0
E056	25	0	0							0	0		0		0	0		0												0	0	0											0	3056	0	169	175.99	1.94591	0
E056	55	0	0							0	0		0		0	0		0												0	0	0											0	3056	0	379	385.99	1.94591	0
E056	67	0	0							0	0		0		0	0		0												0	0	0											0	3056	0	463	469.99	1.94591	0
E056	16	0	0							0	0		0		0	0		0												0	0	0											0	3056	0	106	112.99	1.94591	0
E056	3	0	0							0	0		0		0	0		0												0	0	0											0	3056	0	15	21.99	1.94591	0
E056	90	0	0							0	0		0		0	0		0												0	0	0											0	3056	0	624	630.99	1.94591	0
E056	59	0	0							0	0		0		0	0		0												0	0	0											0	3056	0	407	413.99	1.94591	0
E056	37	0	0							0	0		0		0	0		0												0	0	0											0	3056	0	253	259.99	1.94591	0
E056	93	0	0							0	0		0		0	0		0												0	0	0											0	3056	0	645	651.99	1.94591	0
E056	76	0	0							0	0		0		0	0		0												0	0	0											0	3056	0	526	532.99	1.94591	0
E056	87	0	0							0	0		0		0	0		0												0	0	0											0	3056	0	603	609.99	1.94591	0
E056	18	0	0							0	0		0		0	0		0												0	0	0											0	3056	0	120	126.99	1.94591	0
E056	7	0	0							0	0		0		0	0		0												0	0	0											0	3056	0	36	49.99	2.63906	0
E056	41	0	0			0	5	2	2	0	300		0	2	0	0		0	2	2	14	1	0	0	0	0	1	0	0	500	50	0		546.364	54.6363	0	601	0	0	0	0	0	0	3056	1	284	297.99	2.63906	0
E056	5	0	0			0	0	2	2	0	300		0	2	0	0		0	2	2	3	1	0	0	0	0	1	0	0	200	50	0		225.102	56.2754	0	281.377	0	0	0	0	0	0	3056	1	33	35.99	1.09861	0
E056	74	0	0							0	0		0		0	0		0												0	0	0											0	3056	0	512	518.99	1.94591	0
E056	17	0	0							0	0		0		0	0		0												0	0	0											0	3056	0	113	119.99	1.94591	0
E056	8	0	0							0	0		0		0	0		0												0	0	0											0	3056	0	50	56.99	1.94591	0
E056	73	0	0							0	0		0		0	0		0												0	0	0											0	3056	0	505	511.99	1.94591	0
E056	75	0	0							0	0		0		0	0		0												0	0	0											0	3056	0	519	525.99	1.94591	0
E056	4	0	0							0	0		0		0	0		0												0	0	0											0	3056	0	22	32.99	2.3979	0
E056	58	0	0							0	0		0		0	0		0												0	0	0											0	3056	0	400	406.99	1.94591	0
E056	85	0	0							0	0		0		0	0		0												0	0	0											0	3056	0	589	595.99	1.94591	0
E056	86	0	0							0	0		0		0	0		0												0	0	0											0	3056	0	596	602.99	1.94591	0
E056	26	0	0							0	0		0		0	0		0												0	0	0											0	3056	0	176	182.99	1.94591	0
E056	48	0	0							0	0		0		0	0		0												0	0	0											0	3056	0	330	336.99	1.94591	0
E056	82		0							0	0		0		0	0		0												0	0	0											0	3056	0	568	574.99	1.94591	0
E056	65	0	0							0	0		0		0	0		0												0	0	0											0	3056	0	449	455.99	1.94591	0
E056	23	0	0							0	0		0		0	0		0												0	0	0											0	3056	0	155	161.99	1.94591	0
E056	101	0	0							0	0		0		0	0		0												0	0	0											0	3056	0	701	707.99	1.94591	0
E056	30	0	0							0	0		0		0	0		0												0	0	0											0	3056	0	204	210.99	1.94591	0
E056	51	0	0			0	7	2	2	0	300		0	2	0	0		0	2	2	8	2	0	0	0	0	1	0	0	830	300	0		906.963	327.818	0	1234.78	0	0	0	0	0	0	3056	1	354	369.99	2.77259	1
E056	22	0	0							0	0		0		0	0		0												0	0	0											0	3056	0	146	154.99	2.19722	0
E056	80	0	0							0	0		0		0	0		0												0	0	0											0	3056	0	554	560.99	1.94591	0
E056	15	0	0							0	0		0		0	0		0												0	0	0											0	3056	0	99	105.99	1.94591	0
E056	81		0							0	0		0		0	0		0												0	0	0											0	3056	0	561	567.99	1.94591	0
E056	97	0	0							0	0		0		0	0		0												0	0	0											0	3056	0	673	679.99	1.94591	0
E056	31	0	0							0	0		0		0	0		0												0	0	0											0	3056	0	211	217.99	1.94591	0
E056	40	0	0							0	0		0		0	0		0												0	0	0											0	3056	0	274	283.99	2.30259	0
E056	68	0	0							0	0		0		0	0		0												0	0	0											0	3056	0	470	476.99	1.94591	0
E056	14	0	0							0	0		0		0	0		0												0	0	0											0	3056	0	92	98.99	1.94591	0
E056	98	0	0							0	0		0		0	0		0												0	0	0											0	3056	0	680	686.99	1.94591	0
E056	35	0	0							0	0		0		0	0		0												0	0	0											0	3056	0	239	245.99	1.94591	0
E056	62	0	0							0	0		0		0	0		0												0	0	0											0	3056	0	428	434.99	1.94591	0
E056	49	0	0							0	0		0		0	0		0												0	0	0											0	3056	0	337	343.99	1.94591	0
E056	20	1	0			0	0	2	2	0	300		0	1	0	1000	1	784	2	1	12	1	0	0	0	0	1	0	0	284	500	0		310.334	546.364	0	856.698	0	856.698	856.698	0	1092.73	0	3056	1	134	145.99	2.48491	0
E056	77	0	0							0	0		0		0	0		0												0	0	0											0	3056	0	533	539.99	1.94591	0
E056	47	0	0							0	0		0		0	0		0												0	0	0											0	3056	0	323	329.99	1.94591	0
E056	24	0	0							0	0		0		0	0		0												0	0	0											0	3056	0	162	168.99	1.94591	0
E056	70	0	0							0	0		0		0	0		0												0	0	0											0	3056	0	484	490.99	1.94591	0
E056	19	0	0							0	0		0		0	0		0												0	0	0											0	3056	0	127	133.99	1.94591	0
E056	100	0	0							0	0		0		0	0		0												0	0	0											0	3056	0	694	700.99	1.94591	0
E056	60	0	0							0	0		0		0	0		0												0	0	0											0	3056	0	414	420.99	1.94591	0
E056	64	0	0							0	0		0		0	0		0												0	0	0											0	3056	0	443	448.99	1.79176	0
E129	68	0	0							0	0		0		0	0		0												0	0	0											0	3129	0	470	476.99	1.94591	0
E129	12	0	0							0	0		0		0	0		0												0	0	0											0	3129	0	78	84.99	1.94591	0
E129	17	0	0							0	0		0		0	0		0												0	0	0											0	3129	0	113	119.99	1.94591	0
E129	43	0	0							0	0		0		0	0		0												0	0	0											0	3129	0	295	301.99	1.94591	0
E129	71	0	0							0	0		0		0	0		0												0	0	0											0	3129	0	491	497.99	1.94591	0
E129	52	0	0							0	0		0		0	0		0												0	0	0											0	3129	0	358	364.99	1.94591	0
E129	98	0	0							0	0		0		0	0		0												0	0	0											2	3129	0	680	686.99	1.94591	0
E129	49	0	0							0	0		0		0	0		0												0	0	0											0	3129	0	337	343.99	1.94591	0
E129	55	0	0			0	2	1	1	0	1200	2	0	2	0	0		0	2	2	9	1	0	0	0	0	1	0	0	115	250	0		122.004	265.225	0	387.229	0	0	0	1273.08	0	0	3129	1	381	408.99	3.3322	1
E129	69	0	0							0	0		0		0	0		0												0	0	0											0	3129	0	477	483.99	1.94591	0
E129	35	0	0							0	0		0		0	0		0												0	0	0											0	3129	0	239	245.99	1.94591	0
E129	18	0	0							0	0		0		0	0		0												0	0	0											0	3129	0	120	126.99	1.94591	0
E129	15	0	0							0	0		0		0	0		0												0	0	0											0	3129	0	99	105.99	1.94591	0
E129	6	0	0							0	0		0		0	0		0												0	0	0											0	3129	0	36	42.99	1.94591	0
E129	93	0	0							0	0		0		0	0		0												0	0	0											2	3129	0	645	651.99	1.94591	0
E129	99	0	0							0	0		0		0	0		0												0	0	0											2	3129	0	687	693.99	1.94591	0
E129	94	0	0							0	0		0		0	0		0												0	0	0											2	3129	0	652	658.99	1.94591	0
E129	78	0	0							0	0		0		0	0		0												0	0	0											0	3129	0	540	546.99	1.94591	0
E129	87	0	0							0	0		0		0	0		0												0	0	0											0	3129	0	603	609.99	1.94591	0
E129	48	0	0							0	0		0		0	0		0												0	0	0											0	3129	0	330	336.99	1.94591	0
E129	47	0	0							0	0		0		0	0		0												0	0	0											0	3129	0	323	329.99	1.94591	0
E129	5	0	0							0	0		0		0	0		0												0	0	0											0	3129	0	29	35.99	1.94591	0
E129	79	0	0							0	0		0		0	0		0												0	0	0											0	3129	0	547	553.99	1.94591	0
E129	39	0	0							0	0		0		0	0		0												0	0	0											0	3129	0	267	273.99	1.94591	0
E129	4	0	0							0	0		0		0	0		0												0	0	0											0	3129	0	22	28.99	1.94591	0
E129	73	0	0							0	0		0		0	0		0												0	0	0											0	3129	0	505	511.99	1.94591	0
E129	40	0	0							0	0		0		0	0		0												0	0	0											0	3129	0	274	280.99	1.94591	0
E129	91	0	0							0	0		0		0	0		0												0	0	0											2	3129	0	631	637.99	1.94591	0
E129	10	0	0							0	0		0		0	0		0												0	0	0											0	3129	0	64	70.99	1.94591	0
E129	11	0	0							0	0		0		0	0		0												0	0	0											0	3129	0	71	77.99	1.94591	0
E129	41	0	0							0	0		0		0	0		0												0	0	0											0	3129	0	281	287.99	1.94591	0
E129	65	0	0							0	0		0		0	0		0												0	0	0											0	3129	0	449	455.99	1.94591	0
E129	70	0	0							0	0		0		0	0		0												0	0	0											0	3129	0	484	490.99	1.94591	0
E129	50	0	0							0	0		0		0	0		0												0	0	0											0	3129	0	344	350.99	1.94591	0
E129	29	0	0							0	0		0		0	0		0												0	0	0											0	3129	0	197	203.99	1.94591	0
E129	84	0	0							0	0		0		0	0		0												0	0	0											0	3129	0	582	588.99	1.94591	0
E129	64	0	0							0	0		0		0	0		0												0	0	0											0	3129	0	442	448.99	1.94591	0
E129	20	0	0							0	0		0		0	0		0												0	0	0											0	3129	0	134	140.99	1.94591	0
E129	61	0	0							0	0		0		0	0		0												0	0	0											0	3129	0	421	427.99	1.94591	0
E129	33	0	0							0	0		0		0	0		0												0	0	0											0	3129	0	225	231.99	1.94591	0
E129	96	0	0							0	0		0		0	0		0												0	0	0											2	3129	0	666	672.99	1.94591	0
E129	16	0	0							0	0		0		0	0		0												0	0	0											0	3129	0	106	112.99	1.94591	0
E129	37	0	0							0	0		0		0	0		0												0	0	0											0	3129	0	253	259.99	1.94591	0
E129	85	0	0							0	0		0		0	0		0												0	0	0											0	3129	0	589	595.99	1.94591	0
E129	89	0	0							0	0		0		0	0		0												0	0	0											2	3129	0	617	623.99	1.94591	0
E129	76	0	0							0	0		0		0	0		0												0	0	0											0	3129	0	526	532.99	1.94591	0
E129	83	0	0							0	0		0		0	0		0												0	0	0											0	3129	0	575	581.99	1.94591	0
E129	86	0	0							0	0		0		0	0		0												0	0	0											0	3129	0	596	602.99	1.94591	0
E129	59	0	0							0	0		0		0	0		0												0	0	0											0	3129	0	409	413.99	1.60944	0
E129	77	0	0							0	0		0		0	0		0												0	0	0											0	3129	0	533	539.99	1.94591	0
E129	60	0	0							0	0		0		0	0		0												0	0	0											0	3129	0	414	420.99	1.94591	0
E129	13	0	0							0	0		0		0	0		0												0	0	0											0	3129	0	85	91.99	1.94591	0
E129	9	0	0							0	0		0		0	0		0												0	0	0											0	3129	0	57	63.99	1.94591	0
E129	28	0	0							0	0		0		0	0		0												0	0	0											0	3129	0	192	196.99	1.60944	0
E129	44	0	0							0	0		0		0	0		0												0	0	0											0	3129	0	302	308.99	1.94591	0
E129	82	0	0							0	0		0		0	0		0												0	0	0											0	3129	0	568	574.99	1.94591	0
E129	97	0	0							0	0		0		0	0		0												0	0	0											2	3129	0	673	679.99	1.94591	0
E129	74	0	0							0	0		0		0	0		0												0	0	0											0	3129	0	512	518.99	1.94591	0
E129	46	0	0							0	0		0		0	0		0												0	0	0											0	3129	0	316	322.99	1.94591	0
E129	81	0	0							0	0		0		0	0		0												0	0	0											0	3129	0	561	567.99	1.94591	0
E129	100	0	0							0	0		0		0	0		0												0	0	0											2	3129	0	694	698.99	1.60944	0
E129	88	0	0							0	0		0		0	0		0												0	0	0											2	3129	0	610	616.99	1.94591	0
E129	67	0	0							0	0		0		0	0		0												0	0	0											0	3129	0	463	469.99	1.94591	0
E129	34	0	0							0	0		0		0	0		0												0	0	0											0	3129	0	232	238.99	1.94591	0
E129	32	0	0							0	0		0		0	0		0												0	0	0											0	3129	0	218	224.99	1.94591	0
E129	3	0	0							0	0		0		0	0		0												0	0	0											0	3129	0	15	21.99	1.94591	0
E129	30	0	0							0	0		0		0	0		0												0	0	0											0	3129	0	204	210.99	1.94591	0
E129	90	0	0							0	0		0		0	0		0												0	0	0											2	3129	0	624	630.99	1.94591	0
E129	62	0	0							0	0		0		0	0		0												0	0	0											0	3129	0	428	434.99	1.94591	0
E129	92	0	0							0	0		0		0	0		0												0	0	0											2	3129	0	638	644.99	1.94591	0
E129	66	0	0							0	0		0		0	0		0												0	0	0											0	3129	0	456	462.99	1.94591	0
E129	31	0	0							0	0		0		0	0		0												0	0	0											0	3129	0	211	217.99	1.94591	0
E129	7	0	0							0	0		0		0	0		0												0	0	0											0	3129	0	43	49.99	1.94591	0
E129	54	0	0							0	0		0		0	0		0												0	0	0											0	3129	0	372	380.99	2.19722	0
E129	8	0	0							0	0		0		0	0		0												0	0	0											0	3129	0	50	56.99	1.94591	0
E129	80	0	0							0	0		0		0	0		0												0	0	0											0	3129	0	554	560.99	1.94591	0
E129	72	0	0							0	0		0		0	0		0												0	0	0											0	3129	0	498	504.99	1.94591	0
E129	14	0	0							0	0		0		0	0		0												0	0	0											0	3129	0	92	98.99	1.94591	0
E129	63	0	0							0	0		0		0	0		0												0	0	0											0	3129	0	435	441.99	1.94591	0
E129	51	0	0							0	0		0		0	0		0												0	0	0											0	3129	0	351	357.99	1.94591	0
E129	75	0	0							0	0		0		0	0		0												0	0	0											0	3129	0	519	525.99	1.94591	0
E129	45	0	0							0	0		0		0	0		0												0	0	0											0	3129	0	309	315.99	1.94591	0
E129	38	0	0							0	0		0		0	0		0												0	0	0											0	3129	0	260	266.99	1.94591	0
E129	2	0	0							0	0		0		0	0		0												0	0	0											0	3129	0	8	14.99	1.94591	0
E129	42	0	0							0	0		0		0	0		0												0	0	0											0	3129	0	288	294.99	1.94591	0
E129	21	0	0			0	0	1	1	0	560	2	0	2	0	0		0	2	2	10	1	0	0	0	0	1	0	0	100	200	0		109.273	218.545	0	327.818	0	0	0	611.927	0	0	3129	1	141	191.99	3.93183	1
E129	95	0	0							0	0		0		0	0		0												0	0	0											2	3129	0	659	665.99	1.94591	0
E129	36	0	0							0	0		0		0	0		0												0	0	0											0	3129	0	246	252.99	1.94591	0
E129	53	0	0							0	0		0		0	0		0												0	0	0											0	3129	0	365	371.99	1.94591	0
E129	19	0	0							0	0		0		0	0		0												0	0	0											0	3129	0	127	133.99	1.94591	0
E143	83	0	0							0	0		0		0	0		0												0	0	0											0	3143	0	575	581.99	1.94591	0
E143	30	0	0							0	0		0		0	0		0												0	0	0											0	3143	0	205	211.99	1.94591	0
E143	70	0	0							0	0		0		0	0		0												0	0	0											0	3143	0	485	491.99	1.94591	0
E143	63	0	0							0	0		0		0	0		0												0	0	0											0	3143	0	436	442.99	1.94591	0
E143	105	0	0							0	0		0		0	0		0												0	0	0											0	3143	0	729	735.99	1.94591	0
E143	97	0	0							0	0		0		0	0		0												0	0	0											0	3143	0	673	679.99	1.94591	0
E143	92	0	0							0	0		0		0	0		0												0	0	0											0	3143	0	638	644.99	1.94591	0
E143	95	0	0							0	0		0		0	0		0												0	0	0											0	3143	0	659	665.99	1.94591	0
E143	88	0	0							0	0		0		0	0		0												0	0	0											0	3143	0	610	616.99	1.94591	0
E143	2	0	0							0	0		0		0	0		0												0	0	0											0	3143	0	9	15.99	1.94591	0
E143	39	0	0							0	0		0		0	0		0												0	0	0											0	3143	0	268	274.99	1.94591	0
E143	22	0	0							0	0		0		0	0		0												0	0	0											0	3143	0	149	155.99	1.94591	0
E143	94	0	0							0	0		0		0	0		0												0	0	0											0	3143	0	652	658.99	1.94591	0
E143	56	0	0							0	0		0		0	0		0												0	0	0											0	3143	0	387	393.99	1.94591	0
E143	24	0	0							0	0		0		0	0		0												0	0	0											0	3143	0	163	169.99	1.94591	0
E143	12	0	0							0	0		0		0	0		0												0	0	0											0	3143	0	79	85.99	1.94591	0
E143	80	0	0							0	0		0		0	0		0												0	0	0											0	3143	0	554	560.99	1.94591	0
E143	64	0	0							0	0		0		0	0		0												0	0	0											0	3143	0	443	449.99	1.94591	0
E143	103	0	0							0	0		0		0	0		0												0	0	0											0	3143	0	715	721.99	1.94591	0
E143	71	0	0							0	0		0		0	0		0												0	0	0											0	3143	0	492	498.99	1.94591	0
E143	21	0	0							0	0		0		0	0		0												0	0	0											0	3143	0	142	148.99	1.94591	0
E143	7	0	0							0	0		0		0	0		0												0	0	0											0	3143	0	44	50.99	1.94591	0
E143	5	0	0							0	0		0		0	0		0												0	0	0											0	3143	0	30	36.99	1.94591	0
E143	55	0	0							0	0		0		0	0		0												0	0	0											0	3143	0	380	386.99	1.94591	0
E143	69	0	0							0	0		0		0	0		0												0	0	0											0	3143	0	478	484.99	1.94591	0
E143	11	0	0							0	0		0		0	0		0												0	0	0											0	3143	0	72	78.99	1.94591	0
E143	102	0	0							0	0		0		0	0		0												0	0	0											0	3143	0	708	714.99	1.94591	0
E143	77	0	0							0	0		0		0	0		0												0	0	0											0	3143	0	533	539.99	1.94591	0
E143	99	0	0							0	0		0		0	0		0												0	0	0											0	3143	0	687	693.99	1.94591	0
E143	6	0	0							0	0		0		0	0		0												0	0	0											0	3143	0	37	43.99	1.94591	0
E143	28	0	0							0	0		0		0	0		0												0	0	0											0	3143	0	191	197.99	1.94591	0
E143	32	0	0			0	0	2	2	0	300		0	2	0	0		0	2	2	7	1	0	0	0	0	1	0	0	120	300	0		131.127	327.818	0	458.945	0	0	0	0	0	0	3143	1	223	230.99	2.07944	0
E143	68	0	0							0	0		0		0	0		0												0	0	0											0	3143	0	471	477.99	1.94591	0
E143	15	0	0							0	0		0		0	0		0												0	0	0											0	3143	0	100	106.99	1.94591	0
E143	61	0	0							0	0		0		0	0		0												0	0	0											0	3143	0	422	428.99	1.94591	0
E143	17	0	0							0	0		0		0	0		0												0	0	0											0	3143	0	114	120.99	1.94591	0
E143	49	0	0							0	0		0		0	0		0												0	0	0											0	3143	0	338	345.99	2.07944	0
E143	35	0	0							0	0		0		0	0		0												0	0	0											0	3143	0	240	246.99	1.94591	0
E143	73	0	0							0	0		0		0	0		0												0	0	0											0	3143	0	506	512.99	1.94591	0
E143	104	0	0							0	0		0		0	0		0												0	0	0											0	3143	0	722	728.99	1.94591	0
E143	57	0	0							0	0		0		0	0		0												0	0	0											0	3143	0	394	400.99	1.94591	0
E143	9	0	0							0	0		0		0	0		0												0	0	0											0	3143	0	58	64.99	1.94591	0
E143	51	0	0							0	0		0		0	0		0												0	0	0											0	3143	0	352	358.99	1.94591	0
E143	37	0	0							0	0		0		0	0		0												0	0	0											0	3143	0	254	260.99	1.94591	0
E143	4	0	0							0	0		0		0	0		0												0	0	0											0	3143	0	23	29.99	1.94591	0
E143	46	0	0							0	0		0		0	0		0												0	0	0											0	3143	0	317	323.99	1.94591	0
E143	107	0	0							0	0		0		0	0		0												0	0	0											0	3143	0	743	749.99	1.94591	0
E143	3	0	0							0	0		0		0	0		0												0	0	0											0	3143	0	16	22.99	1.94591	0
E143	59	0	0							0	0		0		0	0		0												0	0	0											0	3143	0	408	414.99	1.94591	0
E143	85	0	0							0	0		0		0	0		0												0	0	0											0	3143	0	589	595.99	1.94591	0
E143	8	0	0							0	0		0		0	0		0												0	0	0											0	3143	0	51	57.99	1.94591	0
E143	100	0	0							0	0		0		0	0		0												0	0	0											0	3143	0	694	700.99	1.94591	0
E143	66	0	0							0	0		0		0	0		0												0	0	0											0	3143	0	457	463.99	1.94591	0
E143	38	0	0							0	0		0		0	0		0												0	0	0											0	3143	0	261	267.99	1.94591	0
E143	26	0	0							0	0		0		0	0		0												0	0	0											0	3143	0	177	183.99	1.94591	0
E143	53	0	0							0	0		0		0	0		0												0	0	0											0	3143	0	366	372.99	1.94591	0
E143	19	0	0							0	0		0		0	0		0												0	0	0											0	3143	0	128	134.99	1.94591	0
E143	91	0	0							0	0		0		0	0		0												0	0	0											0	3143	0	631	637.99	1.94591	0
E143	60	0	0							0	0		0		0	0		0												0	0	0											0	3143	0	415	421.99	1.94591	0
E143	48	0	0							0	0		0		0	0		0												0	0	0											0	3143	0	331	337.99	1.94591	0
E143	98	0	0							0	0		0		0	0		0												0	0	0											0	3143	0	680	686.99	1.94591	0
E143	13	0	0							0	0		0		0	0		0												0	0	0											0	3143	0	86	92.99	1.94591	0
E143	84	0	0							0	0		0		0	0		0												0	0	0											0	3143	0	582	588.99	1.94591	0
E143	65	0	0							0	0		0		0	0		0												0	0	0											0	3143	0	450	456.99	1.94591	0
E143	54	0	0							0	0		0		0	0		0												0	0	0											0	3143	0	373	379.99	1.94591	0
E143	78	0	0							0	0		0		0	0		0												0	0	0											0	3143	0	540	546.99	1.94591	0
E143	41	0	0							0	0		0		0	0		0												0	0	0											0	3143	0	282	288.99	1.94591	0
E143	67	0	0							0	0		0		0	0		0												0	0	0											0	3143	0	464	470.99	1.94591	0
E143	10	0	0							0	0		0		0	0		0												0	0	0											0	3143	0	65	71.99	1.94591	0
E143	79	0	0							0	0		0		0	0		0												0	0	0											0	3143	0	547	553.99	1.94591	0
E143	96	0	0							0	0		0		0	0		0												0	0	0											0	3143	0	666	672.99	1.94591	0
E143	50	0	0							0	0		0		0	0		0												0	0	0											0	3143	0	346	351.99	1.79176	0
E143	44	0	0							0	0		0		0	0		0												0	0	0											0	3143	0	303	309.99	1.94591	0
E143	86	0	0							0	0		0		0	0		0												0	0	0											0	3143	0	596	602.99	1.94591	0
E143	42	0	0							0	0		0		0	0		0												0	0	0											0	3143	0	289	295.99	1.94591	0
E143	31	0	0							0	0		0		0	0		0												0	0	0											0	3143	0	212	222.99	2.3979	0
E143	52	0	0							0	0		0		0	0		0												0	0	0											0	3143	0	359	365.99	1.94591	0
E143	62	0	0							0	0		0		0	0		0												0	0	0											0	3143	0	429	435.99	1.94591	0
E143	27	0	0							0	0		0		0	0		0												0	0	0											0	3143	0	184	190.99	1.94591	0
E143	16	0	0							0	0		0		0	0		0												0	0	0											0	3143	0	107	113.99	1.94591	0
E143	93	0	0							0	0		0		0	0		0												0	0	0											0	3143	0	645	651.99	1.94591	0
E143	108	0	0							0	0		0		0	0		0												0	0	0											0	3143	0	750	756.99	1.94591	0
E143	106	0	0							0	0		0		0	0		0												0	0	0											0	3143	0	736	742.99	1.94591	0
E143	14	0	0							0	0		0		0	0		0												0	0	0											0	3143	0	93	99.99	1.94591	0
E143	89	0	0							0	0		0		0	0		0												0	0	0											0	3143	0	617	623.99	1.94591	0
E143	40		0							0	0		0		0	0		0												0	0	0											0	3143	0	275	281.99	1.94591	0
E143	47	0	0							0	0		0		0	0		0												0	0	0											0	3143	0	324	330.99	1.94591	0
E143	58	0	0							0	0		0		0	0		0												0	0	0											0	3143	0	401	407.99	1.94591	0
E143	29	0	0							0	0		0		0	0		0												0	0	0											0	3143	0	198	204.99	1.94591	0
E143	34	0	0							0	0		0		0	0		0												0	0	0											0	3143	0	231	239.99	2.19722	0
E143	18	0	0							0	0		0		0	0		0												0	0	0											0	3143	0	121	127.99	1.94591	0
E143	101	0	0							0	0		0		0	0		0												0	0	0											0	3143	0	701	707.99	1.94591	0
E143	74	0	0							0	0		0		0	0		0												0	0	0											0	3143	0	513	519.99	1.94591	0
E143	43	0	0							0	0		0		0	0		0												0	0	0											0	3143	0	296	302.99	1.94591	0
E143	90	0	0							0	0		0		0	0		0												0	0	0											0	3143	0	624	630.99	1.94591	0
E143	23	0	0							0	0		0		0	0		0												0	0	0											0	3143	0	156	162.99	1.94591	0
E143	36	0	0							0	0		0		0	0		0												0	0	0											0	3143	0	247	253.99	1.94591	0
E143	45	0	0							0	0		0		0	0		0												0	0	0											0	3143	0	310	316.99	1.94591	0
E143	20	0	0							0	0		0		0	0		0												0	0	0											0	3143	0	135	141.99	1.94591	0
E143	25	0	0							0	0		0		0	0		0												0	0	0											0	3143	0	170	176.99	1.94591	0
E143	72	0	0							0	0		0		0	0		0												0	0	0											0	3143	0	499	505.99	1.94591	0
E143	75	0	0							0	0		0		0	0		0												0	0	0											0	3143	0	520	525.99	1.79176	0
E143	82	0	0							0	0		0		0	0		0												0	0	0											0	3143	0	568	574.99	1.94591	0
E143	76	0	0							0	0		0		0	0		0												0	0	0											0	3143	0	526	532.99	1.94591	0
E143	81	0	0							0	0		0		0	0		0												0	0	0											0	3143	0	561	567.99	1.94591	0
E143	87	0	0							0	0		0		0	0		0												0	0	0											0	3143	0	603	609.99	1.94591	0
E178	59	0	0							0	0		0		0	0		0												0	0	0											1	3178	0	407	413.99	1.94591	0
E178	42	0	0							0	0		0		0	0		0												0	0	0											1	3178	0	288	294.99	1.94591	0
E178	69	0	0							0	0		0		0	0		0												0	0	0											0	3178	0	477	483.99	1.94591	0
E178	91	0	0							0	0		0		0	0		0												0	0	0											1	3178	0	631	637.99	1.94591	0
E178	98	0	0			0	1	1	1	1	1166	2	0	2	0	0		0	2	2	9	1	0	0	1	0	0	0	0	0	200	556		0	206	572.68	778.68	0	0	0	1200.98	0	1	3178	1	683	691.99	2.19722	0
E178	38	0	0							0	0		0		0	0		0												0	0	0											1	3178	0	260	266.99	1.94591	0
E178	35	0	0							0	0		0		0	0		0												0	0	0											1	3178	0	239	245.99	1.94591	0
E178	82	0	0							0	0		0		0	0		0												0	0	0											1	3178	0	568	574.99	1.94591	0
E178	73	0	0							0	0		0		0	0		0												0	0	0											0	3178	0	505	515.99	2.3979	0
E178	14	0	0							0	0		0		0	0		0												0	0	0											0	3178	0	92	98.99	1.94591	0
E178	53	0	0							0	0		0		0	0		0												0	0	0											1	3178	0	365	371.99	1.94591	0
E178	51	0	0							0	0		0		0	0		0												0	0	0											1	3178	0	351	357.99	1.94591	0
E178	47	0	0							0	0		0		0	0		0												0	0	0											1	3178	0	323	329.99	1.94591	0
E178	96	0	0							0	0		0		0	0		0												0	0	0											1	3178	0	666	672.99	1.94591	0
E178	40	0	0							0	0		0		0	0		0												0	0	0											1	3178	0	274	280.99	1.94591	0
E178	9	0	0							0	0		0		0	0		0												0	0	0											0	3178	0	57	65.99	2.19722	0
E178	37	0	0							0	0		0		0	0		0												0	0	0											1	3178	0	253	259.99	1.94591	0
E178	5	0	0							0	0		0		0	0		0												0	0	0											0	3178	0	29	35.99	1.94591	0
E178	7	0	0							0	0		0		0	0		0												0	0	0											0	3178	0	43	49.99	1.94591	0
E178	58	0	0							0	0		0		0	0		0												0	0	0											1	3178	0	400	406.99	1.94591	0
E178	62	0	0							0	0		0		0	0		0												0	0	0											1	3178	0	428	434.99	1.94591	0
E178	67	0	0							0	0		0		0	0		0												0	0	0											0	3178	0	463	469.99	1.94591	0
E178	26	0	0							0	0		0		0	0		0												0	0	0											1	3178	0	176	182.99	1.94591	0
E178	93	0	0							0	0		0		0	0		0												0	0	0											1	3178	0	645	651.99	1.94591	0
E178	23	0	0							0	0		0		0	0		0												0	0	0											1	3178	0	155	161.99	1.94591	0
E178	56	0	0							0	0		0		0	0		0												0	0	0											1	3178	0	386	392.99	1.94591	0
E178	60	0	0							0	0		0		0	0		0												0	0	0											1	3178	0	414	420.99	1.94591	0
E178	30	0	0							0	0		0		0	0		0												0	0	0											1	3178	0	202	210.99	2.19722	0
E178	68	0	0							0	0		0		0	0		0												0	0	0											0	3178	0	470	476.99	1.94591	0
E178	61	0	0							0	0		0		0	0		0												0	0	0											1	3178	0	421	427.99	1.94591	0
E178	44	0	0							0	0		0		0	0		0												0	0	0											1	3178	0	302	308.99	1.94591	0
E178	21	0	0							0	0		0		0	0		0												0	0	0											1	3178	0	144	147.99	1.38629	0
E178	100	0	0							0	0		0		0	0		0												0	0	0											1	3178	0	692	700.99	2.19722	0
E178	13	0	0							0	0		0		0	0		0												0	0	0											0	3178	0	83	91.99	2.19722	0
E178	8	0	0							0	0		0		0	0		0												0	0	0											0	3178	0	50	56.99	1.94591	0
E178	70	0	0							0	0		0		0	0		0												0	0	0											0	3178	0	484	490.99	1.94591	0
E178	89	0	0							0	0		0		0	0		0												0	0	0											1	3178	0	617	623.99	1.94591	0
E178	86	0	0							0	0		0		0	0		0												0	0	0											1	3178	0	596	602.99	1.94591	0
E178	33	0	0							0	0		0		0	0		0												0	0	0											1	3178	0	225	231.99	1.94591	0
E178	28		0			1		1	2	0	300		0	2	0	0		0	2	2	9	1	0	0	1	0	1	0	0	1400	1000	6489		1529.82	1092.73	7090.71	9713.25	0	0	0	0	0	1	3178	1	193	201.99	2.19722	1
E178	25	0	0							0	0		0		0	0		0												0	0	0											1	3178	0	169	175.99	1.94591	0
E178	24	0	0							0	0		0		0	0		0												0	0	0											1	3178	0	162	168.99	1.94591	0
E178	48	0	0							0	0		0		0	0		0												0	0	0											1	3178	0	330	336.99	1.94591	0
E178	95	0	0							0	0		0		0	0		0												0	0	0											1	3178	0	659	665.99	1.94591	0
E178	52	0	0							0	0		0		0	0		0												0	0	0											1	3178	0	358	364.99	1.94591	0
E178	36	0	0							0	0		0		0	0		0												0	0	0											1	3178	0	246	252.99	1.94591	0
E178	78	0	0							0	0		0		0	0		0												0	0	0											1	3178	0	540	546.99	1.94591	0
E178	81	0	0							0	0		0		0	0		0												0	0	0											1	3178	0	561	567.99	1.94591	0
E178	54	0	0							0	0		0		0	0		0												0	0	0											1	3178	0	372	378.99	1.94591	0
E178	2	0	0							0	0		0		0	0		0												0	0	0											0	3178	0	8	14.99	1.94591	0
E178	84	0	0							0	0		0		0	0		0												0	0	0											1	3178	0	582	588.99	1.94591	0
E178	71	0	0							0	0		0		0	0		0												0	0	0											0	3178	0	491	497.99	1.94591	0
E178	3	0	0							0	0		0		0	0		0												0	0	0											0	3178	0	15	21.99	1.94591	0
E178	87	0	0							0	0		0		0	0		0												0	0	0											1	3178	0	603	609.99	1.94591	0
E178	77	0	0							0	0		0		0	0		0												0	0	0											1	3178	0	529	539.99	2.3979	0
E178	31	0	0							0	0		0		0	0		0												0	0	0											1	3178	0	211	217.99	1.94591	0
E178	64		0			1		1	2	0	300		0	2	0	0		0	2	2	10	1	0	0	1	0	0	0	0	150	360	200		159.135	381.924	212.18	753.239	0	0	0	0	0	0	3178	1	442	451.99	2.30259	0
E178	88	0	0							0	0		0		0	0		0												0	0	0											1	3178	0	610	616.99	1.94591	0
E178	39	0	0							0	0		0		0	0		0												0	0	0											1	3178	0	267	273.99	1.94591	0
E178	27	0	0							0	0		0		0	0		0												0	0	0											1	3178	0	183	192.99	2.30259	0
E178	10		0			1		1	1	0	800	1	200	2	0	0		0	1	2	10	1	0	0	1	0	1	0	0	150	240	84		163.909	262.254	91.7891	517.953	218.545	0	218.545	874.182	0	0	3178	1	66	82.99	2.83321	0
E178	90	0	0							0	0		0		0	0		0												0	0	0											1	3178	0	624	630.99	1.94591	0
E178	4	0	0							0	0		0		0	0		0												0	0	0											0	3178	0	22	28.99	1.94591	0
E178	55	0	0							0	0		0		0	0		0												0	0	0											1	3178	0	379	385.99	1.94591	0
E178	45	0	0							0	0		0		0	0		0												0	0	0											1	3178	0	309	315.99	1.94591	0
E178	50	0	0							0	0		0		0	0		0												0	0	0											1	3178	0	344	350.99	1.94591	0
E178	49	0	0							0	0		0		0	0		0												0	0	0											1	3178	0	337	343.99	1.94591	0
E178	41	0	0							0	0		0		0	0		0												0	0	0											1	3178	0	281	287.99	1.94591	0
E178	32	0	0							0	0		0		0	0		0												0	0	0											1	3178	0	218	224.99	1.94591	0
E178	92	0	0							0	0		0		0	0		0												0	0	0											1	3178	0	638	644.99	1.94591	0
E178	94	0	0							0	0		0		0	0		0												0	0	0											1	3178	0	652	658.99	1.94591	0
E178	74	0	0			0	4	1	1	1	1360	2	0	2	0	0		0	2	2	13	1	0	0	1	0	0	0	0	0	500	102		0	530.45	108.212	638.662	0	0	0	1442.82	0	0	3178	1	516	528.99	2.56495	0
E178	43	0	0							0	0		0		0	0		0												0	0	0											1	3178	0	295	301.99	1.94591	0
E178	79	0	0							0	0		0		0	0		0												0	0	0											1	3178	0	547	553.99	1.94591	0
E178	80	0	0							0	0		0		0	0		0												0	0	0											1	3178	0	554	560.99	1.94591	0
E178	16		0			1		1	2	0	300		0	2	0	0		0	2	2	9	1	0	0	1	0	1	0	0	700	450	4383		764.909	491.727	4789.42	6046.06	0	0	0	0	0	0	3178	1	109	143.99	3.55535	0
E178	72	0	0							0	0		0		0	0		0												0	0	0											0	3178	0	498	504.99	1.94591	0
E178	57	0	0							0	0		0		0	0		0												0	0	0											1	3178	0	393	399.99	1.94591	0
E178	15	0	0							0	0		0		0	0		0												0	0	0											0	3178	0	99	108.99	2.30259	0
E178	46	0	0							0	0		0		0	0		0												0	0	0											1	3178	0	316	322.99	1.94591	0
E178	6	0	0							0	0		0		0	0		0												0	0	0											0	3178	0	36	42.99	1.94591	0
E178	83	0	0							0	0		0		0	0		0												0	0	0											1	3178	0	575	581.99	1.94591	0
E178	97	0	0							0	0		0		0	0		0												0	0	0											1	3178	0	673	682.99	2.30259	0
E178	22	0	0							0	0		0		0	0		0												0	0	0											1	3178	0	148	154.99	1.94591	0
E178	66	0	0							0	0		0		0	0		0												0	0	0											0	3178	0	452	462.99	2.3979	0
E178	85	0	0							0	0		0		0	0		0												0	0	0											1	3178	0	589	595.99	1.94591	0
E178	101	0	0							0	0		0		0	0		0												0	0	0											1	3178	0	701	707.99	1.94591	0
E178	34	0	0							0	0		0		0	0		0												0	0	0											1	3178	0	232	238.99	1.94591	0
E178	102	0	0							0	0		0		0	0		0												0	0	0											1	3178	0	708	714.99	1.94591	0
E178	63	0	0							0	0		0		0	0		0												0	0	0											1	3178	0	435	441.99	1.94591	0
E209	87	0	0							0	0		0		0	0		0												0	0	0											1	3209	0	603	609.99	1.94591	0
E209	35	0	0							0	0		0		0	0		0												0	0	0											0	3209	0	239	245.99	1.94591	0
E209	49	0	0							0	0		0		0	0		0												0	0	0											0	3209	0	337	343.99	1.94591	0
E209	22	0	0							0	0		0		0	0		0												0	0	0											0	3209	0	148	154.99	1.94591	0
E209	44	0	0							0	0		0		0	0		0												0	0	0											0	3209	0	302	308.99	1.94591	0
E209	85	0	0							0	0		0		0	0		0												0	0	0											1	3209	0	589	595.99	1.94591	0
E209	24	0	0							0	0		0		0	0		0												0	0	0											0	3209	0	162	168.99	1.94591	0
E209	83	0	0							0	0		0		0	0		0												0	0	0											1	3209	0	575	581.99	1.94591	0
E209	79	0	0							0	0		0		0	0		0												0	0	0											1	3209	0	547	553.99	1.94591	0
E209	37	0	0							0	0		0		0	0		0												0	0	0											0	3209	0	253	261.99	2.19722	0
E209	92	0	0							0	0		0		0	0		0												0	0	0											1	3209	0	638	644.99	1.94591	0
E209	91	0	0							0	0		0		0	0		0												0	0	0											1	3209	0	631	637.99	1.94591	0
E209	38	0	0			1		2	1	1	300	2	0	2	0	0		0	2	1	15	1	0	0	0	0	1	0	0	70	280	0		74.263	297.052	0	371.315	0	0	0	318.27	0	0	3209	1	262	278.99	2.83321	0
E209	45	0	0							0	0		0		0	0		0												0	0	0											0	3209	0	309	315.99	1.94591	0
E209	28	0	0							0	0		0		0	0		0												0	0	0											0	3209	0	190	196.99	1.94591	0
E209	58	0	0							0	0		0		0	0		0												0	0	0											0	3209	0	400	406.99	1.94591	0
E209	66	0	0							0	0		0		0	0		0												0	0	0											1	3209	0	456	462.99	1.94591	0
E209	96	0	0							0	0		0		0	0		0												0	0	0											1	3209	0	666	672.99	1.94591	0
E209	32	0	0							0	0		0		0	0		0												0	0	0											0	3209	0	218	224.99	1.94591	0
E209	48	0	0							0	0		0		0	0		0												0	0	0											0	3209	0	330	336.99	1.94591	0
E209	74	0	0			1		1	1	1	400	2	0	2	0	0		0	2	2	10	2	0	0	0	0	1	0	0	391	80	0		414.812	84.872	0	499.684	0	0	0	424.36	0	1	3209	1	512	521.99	2.30259	0
E209	20	0	0							0	0		0		0	0		0												0	0	0											0	3209	0	134	140.99	1.94591	0
E209	78	0	0							0	0		0		0	0		0												0	0	0											1	3209	0	540	546.99	1.94591	0
E209	19	0	0							0	0		0		0	0		0												0	0	0											0	3209	0	127	133.99	1.94591	0
E209	86	0	0							0	0		0		0	0		0												0	0	0											1	3209	0	596	602.99	1.94591	0
E209	25	0	0							0	0		0		0	0		0												0	0	0											0	3209	0	169	175.99	1.94591	0
E209	13	0	0							0	0		0		0	0		0												0	0	0											0	3209	0	85	91.99	1.94591	0
E209	81	0	0							0	0		0		0	0		0												0	0	0											1	3209	0	561	567.99	1.94591	0
E209	95	0	0							0	0		0		0	0		0												0	0	0											1	3209	0	659	665.99	1.94591	0
E209	63	0	0							0	0		0		0	0		0												0	0	0											1	3209	0	435	441.99	1.94591	0
E209	80	0	0							0	0		0		0	0		0												0	0	0											1	3209	0	554	560.99	1.94591	0
E209	90	0	0							0	0		0		0	0		0												0	0	0											1	3209	0	624	630.99	1.94591	0
E209	56	0	0							0	0		0		0	0		0												0	0	0											0	3209	0	386	392.99	1.94591	0
E209	53	0	0							0	0		0		0	0		0												0	0	0											0	3209	0	365	371.99	1.94591	0
E209	54	0	0							0	0		0		0	0		0												0	0	0											0	3209	0	372	378.99	1.94591	0
E209	72	0	0							0	0		0		0	0		0												0	0	0											1	3209	0	498	504.99	1.94591	0
E209	52	0	0							0	0		0		0	0		0												0	0	0											0	3209	0	358	364.99	1.94591	0
E209	70	0	0							0	0		0		0	0		0												0	0	0											1	3209	0	484	490.99	1.94591	0
E209	15	0	0							0	0		0		0	0		0												0	0	0											0	3209	0	99	105.99	1.94591	0
E209	71	0	0							0	0		0		0	0		0												0	0	0											1	3209	0	491	497.99	1.94591	0
E209	23	0	0							0	0		0		0	0		0												0	0	0											0	3209	0	155	161.99	1.94591	0
E209	59	0	0							0	0		0		0	0		0												0	0	0											0	3209	0	407	413.99	1.94591	0
E209	9	0	0							0	0		0		0	0		0												0	0	0											0	3209	0	57	63.99	1.94591	0
E209	84	0	0							0	0		0		0	0		0												0	0	0											1	3209	0	582	588.99	1.94591	0
E209	12	0	0							0	0		0		0	0		0												0	0	0											0	3209	0	78	84.99	1.94591	0
E209	30	0	0							0	0		0		0	0		0												0	0	0											0	3209	0	204	210.99	1.94591	0
E209	2		0			0	2	1	1	1	833	2	0	2	0	0		0	2	2	8	1	0	0	0	0	1	0	0	528	100	0		576.96	109.273	0	686.233	0	0	0	910.242	0	0	3209	1	11	18.99	2.07944	0
E209	36	0	0							0	0		0		0	0		0												0	0	0											0	3209	0	246	252.99	1.94591	0
E209	18	0	0							0	0		0		0	0		0												0	0	0											0	3209	0	120	126.99	1.94591	0
E209	65	0	0							0	0		0		0	0		0												0	0	0											1	3209	0	449	455.99	1.94591	0
E209	21	0	0							0	0		0		0	0		0												0	0	0											0	3209	0	141	147.99	1.94591	0
E209	16	0	0							0	0		0		0	0		0												0	0	0											0	3209	0	106	112.99	1.94591	0
E209	61	0	0							0	0		0		0	0		0												0	0	0											1	3209	0	421	427.99	1.94591	0
E209	99	0	0							0	0		0		0	0		0												0	0	0											1	3209	0	687	693.99	1.94591	0
E209	42	0	0							0	0		0		0	0		0												0	0	0											0	3209	0	288	294.99	1.94591	0
E209	43	0	0							0	0		0		0	0		0												0	0	0											0	3209	0	295	301.99	1.94591	0
E209	55	0	0							0	0		0		0	0		0												0	0	0											0	3209	0	379	385.99	1.94591	0
E209	73	0	0							0	0		0		0	0		0												0	0	0											1	3209	0	505	511.99	1.94591	0
E209	82	0	0							0	0		0		0	0		0												0	0	0											1	3209	0	568	574.99	1.94591	0
E209	94	0	0							0	0		0		0	0		0												0	0	0											1	3209	0	652	658.99	1.94591	0
E209	46	0	0							0	0		0		0	0		0												0	0	0											0	3209	0	316	322.99	1.94591	0
E209	98	0	0							0	0		0		0	0		0												0	0	0											1	3209	0	680	686.99	1.94591	0
E209	62	0	0							0	0		0		0	0		0												0	0	0											1	3209	0	428	434.99	1.94591	0
E209	34	0	0							0	0		0		0	0		0												0	0	0											0	3209	0	232	238.99	1.94591	0
E209	4	0	0							0	0		0		0	0		0												0	0	0											0	3209	0	19	31.99	2.56495	0
E209	17	0	0							0	0		0		0	0		0												0	0	0											0	3209	0	113	119.99	1.94591	0
E209	77	0	0							0	0		0		0	0		0												0	0	0											1	3209	0	533	539.99	1.94591	0
E209	89	0	0							0	0		0		0	0		0												0	0	0											1	3209	0	617	623.99	1.94591	0
E209	7	0	0							0	0		0		0	0		0												0	0	0											0	3209	0	43	49.99	1.94591	0
E209	76	0	0							0	0		0		0	0		0												0	0	0											1	3209	0	522	532.99	2.3979	0
E209	10	0	0							0	0		0		0	0		0												0	0	0											0	3209	0	64	70.99	1.94591	0
E209	68	1	0			1		1	1	2	500	2	0	2	0	0		0	2	2	12	3	0	0	0	0	1	0	0	5790	1400	0		6142.61	1485.26	0	7627.87	0	0	0	530.45	0	1	3209	1	472	483.99	2.48491	0
E209	47	0	0							0	0		0		0	0		0												0	0	0											0	3209	0	323	329.99	1.94591	0
E209	97	0	0							0	0		0		0	0		0												0	0	0											1	3209	0	673	679.99	1.94591	0
E209	8	0	0							0	0		0		0	0		0												0	0	0											0	3209	0	50	56.99	1.94591	0
E209	14	0	0							0	0		0		0	0		0												0	0	0											0	3209	0	92	98.99	1.94591	0
E209	41	0	0							0	0		0		0	0		0												0	0	0											0	3209	0	279	287.99	2.19722	0
E209	11	0	0							0	0		0		0	0		0												0	0	0											0	3209	0	71	77.99	1.94591	0
E209	50	0	0							0	0		0		0	0		0												0	0	0											0	3209	0	344	350.99	1.94591	0
E209	64	0	0							0	0		0		0	0		0												0	0	0											1	3209	0	442	448.99	1.94591	0
E209	27	0	0							0	0		0		0	0		0												0	0	0											0	3209	0	183	189.99	1.94591	0
E209	5		0			1		1	1	0	300	2	0	2	0	0		0	2	2	11	1	0	0	0	0	1	0	0	292	60	0		319.076	65.5636	0	384.64	0	0	0	327.818	0	0	3209	1	32	42.99	2.3979	0
E209	88	0	0							0	0		0		0	0		0												0	0	0											1	3209	0	610	616.99	1.94591	0
E209	60	0	0							0	0		0		0	0		0												0	0	0											1	3209	0	414	420.99	1.94591	0
E209	51	0	0							0	0		0		0	0		0												0	0	0											0	3209	0	351	357.99	1.94591	0
E209	33	0	0							0	0		0		0	0		0												0	0	0											0	3209	0	225	231.99	1.94591	0
E209	26	0	0							0	0		0		0	0		0												0	0	0											0	3209	0	176	182.99	1.94591	0
E209	93	0	0							0	0		0		0	0		0												0	0	0											1	3209	0	645	651.99	1.94591	0
E209	31	0	0							0	0		0		0	0		0												0	0	0											0	3209	0	211	217.99	1.94591	0
E209	67	0	0							0	0		0		0	0		0												0	0	0											1	3209	0	463	471.99	2.19722	0
E209	57	0	0							0	0		0		0	0		0												0	0	0											0	3209	0	393	399.99	1.94591	0
E209	29	0	0							0	0		0		0	0		0												0	0	0											0	3209	0	197	203.99	1.94591	0
E234	28	0	0							0	0		0		0	0		0												0	0	0											0	3234	0	191	196.99	1.79176	0
E234	11	0	0							0	0		0		0	0		0												0	0	0											0	3234	0	71	77.99	1.94591	0
E234	16	0	0							0	0		0		0	0		0												0	0	0											0	3234	0	106	112.99	1.94591	0
E234	54	0	0							0	0		0		0	0		0												0	0	0											0	3234	0	372	378.99	1.94591	0
E234	55	0	0							0	0		0		0	0		0												0	0	0											0	3234	0	379	385.99	1.94591	0
E234	6	0	0							0	0		0		0	0		0												0	0	0											0	3234	0	36	42.99	1.94591	0
E234	84	0	0							0	0		0		0	0		0												0	0	0											0	3234	0	582	588.99	1.94591	0
E234	82	0	0							0	0		0		0	0		0												0	0	0											0	3234	0	568	574.99	1.94591	0
E234	71	0	0							0	0		0		0	0		0												0	0	0											0	3234	0	491	497.99	1.94591	0
E234	44	0	0							0	0		0		0	0		0												0	0	0											0	3234	0	302	308.99	1.94591	0
E234	17	0	0							0	0		0		0	0		0												0	0	0											0	3234	0	113	119.99	1.94591	0
E234	81	0	0							0	0		0		0	0		0												0	0	0											0	3234	0	561	567.99	1.94591	0
E234	56	0	0							0	0		0		0	0		0												0	0	0											0	3234	0	386	392.99	1.94591	0
E234	20	0	0							0	0		0		0	0		0												0	0	0											0	3234	0	134	140.99	1.94591	0
E234	24	0	0							0	0		0		0	0		0												0	0	0											0	3234	0	162	168.99	1.94591	0
E234	69	0	0							0	0		0		0	0		0												0	0	0											0	3234	0	477	483.99	1.94591	0
E234	30	0	0							0	0		0		0	0		0												0	0	0											0	3234	0	204	210.99	1.94591	0
E234	26	0	0							0	0		0		0	0		0												0	0	0											0	3234	0	176	182.99	1.94591	0
E234	75	0	0							0	0		0		0	0		0												0	0	0											0	3234	0	519	525.99	1.94591	0
E234	34	0	0							0	0		0		0	0		0												0	0	0											0	3234	0	232	238.99	1.94591	0
E234	72	0	0							0	0		0		0	0		0												0	0	0											0	3234	0	498	504.99	1.94591	0
E234	2	0	0							0	0		0		0	0		0												0	0	0											0	3234	0	8	14.99	1.94591	0
E234	38	0	0							0	0		0		0	0		0												0	0	0											0	3234	0	260	266.99	1.94591	0
E234	78	0	0							0	0		0		0	0		0												0	0	0											0	3234	0	540	546.99	1.94591	0
E234	59	0	0							0	0		0		0	0		0												0	0	0											0	3234	0	407	413.99	1.94591	0
E234	45	0	0							0	0		0		0	0		0												0	0	0											0	3234	0	309	315.99	1.94591	0
E234	10	0	0							0	0		0		0	0		0												0	0	0											0	3234	0	64	70.99	1.94591	0
E234	67	0	0							0	0		0		0	0		0												0	0	0											0	3234	0	463	469.99	1.94591	0
E234	41	0	0							0	0		0		0	0		0												0	0	0											0	3234	0	281	287.99	1.94591	0
E234	94	0	0							0	0		0		0	0		0												0	0	0											0	3234	0	652	658.99	1.94591	0
E234	85	0	0							0	0		0		0	0		0												0	0	0											0	3234	0	589	595.99	1.94591	0
E234	63	0	0							0	0		0		0	0		0												0	0	0											0	3234	0	435	441.99	1.94591	0
E234	52	0	0							0	0		0		0	0		0												0	0	0											0	3234	0	358	364.99	1.94591	0
E234	70	0	0							0	0		0		0	0		0												0	0	0											0	3234	0	484	490.99	1.94591	0
E234	97	0	0							0	0		0		0	0		0												0	0	0											0	3234	0	673	679.99	1.94591	0
E234	73		0							0	0		0		0	0		0												0	0	0											0	3234	0	505	511.99	1.94591	0
E234	96	0	0							0	0		0		0	0		0												0	0	0											0	3234	0	666	672.99	1.94591	0
E234	49	0	0							0	0		0		0	0		0												0	0	0											0	3234	0	337	343.99	1.94591	0
E234	35	0	0							0	0		0		0	0		0												0	0	0											0	3234	0	239	245.99	1.94591	0
E234	36	0	0							0	0		0		0	0		0												0	0	0											0	3234	0	246	252.99	1.94591	0
E234	14	0	0			0	0	2	2	0	300		0	2	0	0		0	2	2	7	1	0	0	0	0	1	0	0	254	100	0		277.553	109.273	0	386.825	0	0	0	0	0	0	3234	1	92	99.99	2.07944	0
E234	15	0	0							0	0		0		0	0		0												0	0	0											0	3234	0	100	105.99	1.79176	0
E234	77	0	0							0	0		0		0	0		0												0	0	0											0	3234	0	533	539.99	1.94591	0
E234	39	0	0							0	0		0		0	0		0												0	0	0											0	3234	0	267	273.99	1.94591	0
E234	48	0	0							0	0		0		0	0		0												0	0	0											0	3234	0	330	336.99	1.94591	0
E234	100	0	0							0	0		0		0	0		0												0	0	0											0	3234	0	694	700.99	1.94591	0
E234	65	0	0							0	0		0		0	0		0												0	0	0											0	3234	0	449	455.99	1.94591	0
E234	40	0	0							0	0		0		0	0		0												0	0	0											0	3234	0	274	280.99	1.94591	0
E234	43	0	0							0	0		0		0	0		0												0	0	0											0	3234	0	295	301.99	1.94591	0
E234	47	0	0							0	0		0		0	0		0												0	0	0											0	3234	0	323	329.99	1.94591	0
E234	95		0							0	0		0		0	0		0												0	0	0											0	3234	0	659	665.99	1.94591	0
E234	101	0	0							0	0		0		0	0		0												0	0	0											0	3234	0	701	707.99	1.94591	0
E234	31	0	0							0	0		0		0	0		0												0	0	0											0	3234	0	211	217.99	1.94591	0
E234	76	0	0							0	0		0		0	0		0												0	0	0											0	3234	0	526	532.99	1.94591	0
E234	83	0	0							0	0		0		0	0		0												0	0	0											0	3234	0	575	581.99	1.94591	0
E234	25	0	0							0	0		0		0	0		0												0	0	0											0	3234	0	169	175.99	1.94591	0
E234	21	0	0							0	0		0		0	0		0												0	0	0											0	3234	0	141	147.99	1.94591	0
E234	29	0	0							0	0		0		0	0		0												0	0	0											0	3234	0	197	203.99	1.94591	0
E234	66	0	0							0	0		0		0	0		0												0	0	0											0	3234	0	456	462.99	1.94591	0
E234	9	0	0							0	0		0		0	0		0												0	0	0											0	3234	0	57	63.99	1.94591	0
E234	62	0	0							0	0		0		0	0		0												0	0	0											0	3234	0	428	434.99	1.94591	0
E234	88	0	0							0	0		0		0	0		0												0	0	0											0	3234	0	610	616.99	1.94591	0
E234	50	0	0							0	0		0		0	0		0												0	0	0											0	3234	0	344	350.99	1.94591	0
E234	68	0	0							0	0		0		0	0		0												0	0	0											0	3234	0	470	476.99	1.94591	0
E234	98	0	0							0	0		0		0	0		0												0	0	0											0	3234	0	680	686.99	1.94591	0
E234	32	0	0							0	0		0		0	0		0												0	0	0											0	3234	0	218	224.99	1.94591	0
E234	61	0	0							0	0		0		0	0		0												0	0	0											0	3234	0	421	427.99	1.94591	0
E234	58	0	0							0	0		0		0	0		0												0	0	0											0	3234	0	400	406.99	1.94591	0
E234	4	0	0							0	0		0		0	0		0												0	0	0											0	3234	0	22	28.99	1.94591	0
E234	12	0	0							0	0		0		0	0		0												0	0	0											0	3234	0	78	84.99	1.94591	0
E234	22	0	0							0	0		0		0	0		0												0	0	0											0	3234	0	148	154.99	1.94591	0
E234	18	0	0							0	0		0		0	0		0												0	0	0											0	3234	0	120	126.99	1.94591	0
E234	91	0	0							0	0		0		0	0		0												0	0	0											0	3234	0	631	637.99	1.94591	0
E234	79	0	0							0	0		0		0	0		0												0	0	0											0	3234	0	547	553.99	1.94591	0
E234	80	0	0							0	0		0		0	0		0												0	0	0											0	3234	0	554	560.99	1.94591	0
E234	53	0	0							0	0		0		0	0		0												0	0	0											0	3234	0	365	371.99	1.94591	0
E234	8	0	0							0	0		0		0	0		0												0	0	0											0	3234	0	50	56.99	1.94591	0
E234	27	0	0							0	0		0		0	0		0												0	0	0											0	3234	0	183	190.99	2.07944	0
E234	42	0	0							0	0		0		0	0		0												0	0	0											0	3234	0	288	294.99	1.94591	0
E234	90	0	0							0	0		0		0	0		0												0	0	0											0	3234	0	624	630.99	1.94591	0
E234	60	0	0							0	0		0		0	0		0												0	0	0											0	3234	0	414	420.99	1.94591	0
E234	23	0	0							0	0		0		0	0		0												0	0	0											0	3234	0	155	161.99	1.94591	0
E234	92	0	0							0	0		0		0	0		0												0	0	0											0	3234	0	638	644.99	1.94591	0
E234	89	0	0							0	0		0		0	0		0												0	0	0											0	3234	0	617	623.99	1.94591	0
E234	64	0	0							0	0		0		0	0		0												0	0	0											0	3234	0	442	448.99	1.94591	0
E234	7	0	0							0	0		0		0	0		0												0	0	0											0	3234	0	43	49.99	1.94591	0
E234	46	0	0							0	0		0		0	0		0												0	0	0											0	3234	0	316	322.99	1.94591	0
E234	99	0	0							0	0		0		0	0		0												0	0	0											0	3234	0	687	693.99	1.94591	0
E234	13	0	0							0	0		0		0	0		0												0	0	0											0	3234	0	85	91.99	1.94591	0
E234	33	0	0							0	0		0		0	0		0												0	0	0											0	3234	0	225	231.99	1.94591	0
E234	3	0	0							0	0		0		0	0		0												0	0	0											0	3234	0	15	21.99	1.94591	0
E234	37	0	0							0	0		0		0	0		0												0	0	0											0	3234	0	253	259.99	1.94591	0
E234	74		0							0	0		0		0	0		0												0	0	0											0	3234	0	512	518.99	1.94591	0
E234	87	0	0							0	0		0		0	0		0												0	0	0											0	3234	0	603	609.99	1.94591	0
E234	19	0	0							0	0		0		0	0		0												0	0	0											0	3234	0	127	133.99	1.94591	0
E234	51	0	0							0	0		0		0	0		0												0	0	0											0	3234	0	351	357.99	1.94591	0
E234	57	0	0							0	0		0		0	0		0												0	0	0											0	3234	0	393	399.99	1.94591	0
E234	5	0	0							0	0		0		0	0		0												0	0	0											0	3234	0	29	35.99	1.94591	0
E234	93	0	0							0	0		0		0	0		0												0	0	0											0	3234	0	645	651.99	1.94591	0
E234	86	0	0							0	0		0		0	0		0												0	0	0											0	3234	0	596	602.99	1.94591	0
E280	59	0	0			0	0	1	2	0	300		0	1	1	350	2	0	2	2	9	1	0	0	0	0	1	0	0	100	100	0		106.09	106.09	0	212.18	0	0	0	0	371.315	0	3280	1	412	420.99	2.19722	0
E280	35	0	0							0	0		0		0	0		0												0	0	0											0	3280	0	239	245.99	1.94591	0
E280	23	0	0							0	0		0		0	0		0												0	0	0											0	3280	0	155	161.99	1.94591	0
E280	22	0	0							0	0		0		0	0		0												0	0	0											0	3280	0	148	154.99	1.94591	0
E280	78	0	0							0	0		0		0	0		0												0	0	0											0	3280	0	540	546.99	1.94591	0
E280	100	0	0							0	0		0		0	0		0												0	0	0											0	3280	0	694	700.99	1.94591	0
E280	20	0	0							0	0		0		0	0		0												0	0	0											0	3280	0	134	140.99	1.94591	0
E280	5	0	0							0	0		0		0	0		0												0	0	0											0	3280	0	29	35.99	1.94591	0
E280	75	0	0							0	0		0		0	0		0												0	0	0											0	3280	0	519	525.99	1.94591	0
E280	11	0	0							0	0		0		0	0		0												0	0	0											0	3280	0	71	77.99	1.94591	0
E280	52	0	0							0	0		0		0	0		0												0	0	0											0	3280	0	358	364.99	1.94591	0
E280	10		0							0	0		0		0	0		0												0	0	0											0	3280	0	64	70.99	1.94591	0
E280	50	0	0							0	0		0		0	0		0												0	0	0											0	3280	0	344	350.99	1.94591	0
E280	51	0	0							0	0		0		0	0		0												0	0	0											0	3280	0	351	357.99	1.94591	0
E280	108	0	0							0	0		0		0	0		0												0	0	0											0	3280	0	750	756.99	1.94591	0
E280	99	0	0							0	0		0		0	0		0												0	0	0											0	3280	0	687	693.99	1.94591	0
E280	71	0	0							0	0		0		0	0		0												0	0	0											0	3280	0	491	497.99	1.94591	0
E280	93	0	0							0	0		0		0	0		0												0	0	0											0	3280	0	645	651.99	1.94591	0
E280	80	0	0							0	0		0		0	0		0												0	0	0											0	3280	0	554	560.99	1.94591	0
E280	16	0	0							0	0		0		0	0		0												0	0	0											0	3280	0	106	112.99	1.94591	0
E280	76	0	0							0	0		0		0	0		0												0	0	0											0	3280	0	526	532.99	1.94591	0
E280	92	0	0							0	0		0		0	0		0												0	0	0											0	3280	0	638	644.99	1.94591	0
E280	7	0	0							0	0		0		0	0		0												0	0	0											0	3280	0	43	49.99	1.94591	0
E280	70	0	0							0	0		0		0	0		0												0	0	0											0	3280	0	484	490.99	1.94591	0
E280	69	0	0							0	0		0		0	0		0												0	0	0											0	3280	0	477	483.99	1.94591	0
E280	86		0							0	0		0		0	0		0												0	0	0											0	3280	0	596	602.99	1.94591	0
E280	98	0	0							0	0		0		0	0		0												0	0	0											0	3280	0	680	686.99	1.94591	0
E280	106	0	0							0	0		0		0	0		0												0	0	0											0	3280	0	736	742.99	1.94591	0
E280	66	0	0							0	0		0		0	0		0												0	0	0											0	3280	0	456	462.99	1.94591	0
E280	34	0	0							0	0		0		0	0		0												0	0	0											0	3280	0	232	238.99	1.94591	0
E280	101	0	0							0	0		0		0	0		0												0	0	0											0	3280	0	701	707.99	1.94591	0
E280	67	0	0							0	0		0		0	0		0												0	0	0											0	3280	0	463	469.99	1.94591	0
E280	43		0							0	0		0		0	0		0												0	0	0											0	3280	0	295	301.99	1.94591	0
E280	90	0	0							0	0		0		0	0		0												0	0	0											0	3280	0	624	630.99	1.94591	0
E280	62	0	0							0	0		0		0	0		0												0	0	0											0	3280	0	428	434.99	1.94591	0
E280	18	0	0							0	0		0		0	0		0												0	0	0											0	3280	0	120	126.99	1.94591	0
E280	64	0	0							0	0		0		0	0		0												0	0	0											0	3280	0	442	448.99	1.94591	0
E280	9		0							0	0		0		0	0		0												0	0	0											0	3280	0	57	63.99	1.94591	0
E280	56	0	0							0	0		0		0	0		0												0	0	0											0	3280	0	386	392.99	1.94591	0
E280	4	0	0							0	0		0		0	0		0												0	0	0											0	3280	0	22	28.99	1.94591	0
E280	30	0	0							0	0		0		0	0		0												0	0	0											0	3280	0	204	210.99	1.94591	0
E280	40	0	0							0	0		0		0	0		0												0	0	0											0	3280	0	274	280.99	1.94591	0
E280	14	0	0							0	0		0		0	0		0												0	0	0											0	3280	0	92	98.99	1.94591	0
E280	44	0	0							0	0		0		0	0		0												0	0	0											0	3280	0	302	308.99	1.94591	0
E280	42		0							0	0		0		0	0		0												0	0	0											0	3280	0	288	294.99	1.94591	0
E280	48	0	0							0	0		0		0	0		0												0	0	0											0	3280	0	330	336.99	1.94591	0
E280	37	0	0							0	0		0		0	0		0												0	0	0											0	3280	0	253	259.99	1.94591	0
E280	85	0	0							0	0		0		0	0		0												0	0	0											0	3280	0	589	595.99	1.94591	0
E280	81	0	0							0	0		0		0	0		0												0	0	0											0	3280	0	561	567.99	1.94591	0
E280	65	0	0							0	0		0		0	0		0												0	0	0											0	3280	0	449	455.99	1.94591	0
E280	57	0	0							0	0		0		0	0		0												0	0	0											0	3280	0	393	399.99	1.94591	0
E280	58	0	0							0	0		0		0	0		0												0	0	0											0	3280	0	400	411.99	2.48491	0
E280	15	0	0							0	0		0		0	0		0												0	0	0											0	3280	0	99	105.99	1.94591	0
E280	54	0	0							0	0		0		0	0		0												0	0	0											0	3280	0	372	378.99	1.94591	0
E280	68	0	0							0	0		0		0	0		0												0	0	0											0	3280	0	470	476.99	1.94591	0
E280	107	0	0							0	0		0		0	0		0												0	0	0											0	3280	0	743	749.99	1.94591	0
E280	19	0	0							0	0		0		0	0		0												0	0	0											0	3280	0	127	133.99	1.94591	0
E280	102	0	0							0	0		0		0	0		0												0	0	0											0	3280	0	708	714.99	1.94591	0
E280	83	0	0							0	0		0		0	0		0												0	0	0											0	3280	0	575	581.99	1.94591	0
E280	29	0	0							0	0		0		0	0		0												0	0	0											0	3280	0	197	203.99	1.94591	0
E280	103	0	0							0	0		0		0	0		0												0	0	0											0	3280	0	715	721.99	1.94591	0
E280	73		0							0	0		0		0	0		0												0	0	0											0	3280	0	505	511.99	1.94591	0
E280	53	0	0							0	0		0		0	0		0												0	0	0											0	3280	0	365	371.99	1.94591	0
E280	46	0	0							0	0		0		0	0		0												0	0	0											0	3280	0	316	322.99	1.94591	0
E280	91	0	0							0	0		0		0	0		0												0	0	0											0	3280	0	631	637.99	1.94591	0
E280	8	0	0							0	0		0		0	0		0												0	0	0											0	3280	0	50	56.99	1.94591	0
E280	32	0	0							0	0		0		0	0		0												0	0	0											0	3280	0	218	224.99	1.94591	0
E280	26	0	0							0	0		0		0	0		0												0	0	0											0	3280	0	176	182.99	1.94591	0
E280	28	0	0							0	0		0		0	0		0												0	0	0											0	3280	0	190	196.99	1.94591	0
E280	61	0	0							0	0		0		0	0		0												0	0	0											0	3280	0	421	427.99	1.94591	0
E280	96	0	0							0	0		0		0	0		0												0	0	0											0	3280	0	666	672.99	1.94591	0
E280	79		0							0	0		0		0	0		0												0	0	0											0	3280	0	547	553.99	1.94591	0
E280	95	0	0							0	0		0		0	0		0												0	0	0											0	3280	0	659	665.99	1.94591	0
E280	77	0	0							0	0		0		0	0		0												0	0	0											0	3280	0	533	539.99	1.94591	0
E280	21	0	0							0	0		0		0	0		0												0	0	0											0	3280	0	141	147.99	1.94591	0
E280	47	0	0							0	0		0		0	0		0												0	0	0											0	3280	0	323	329.99	1.94591	0
E280	88	0	0							0	0		0		0	0		0												0	0	0											0	3280	0	610	616.99	1.94591	0
E280	31	0	0							0	0		0		0	0		0												0	0	0											0	3280	0	211	217.99	1.94591	0
E280	12	0	0							0	0		0		0	0		0												0	0	0											0	3280	0	78	84.99	1.94591	0
E280	45	0	0							0	0		0		0	0		0												0	0	0											0	3280	0	309	315.99	1.94591	0
E280	41		0							0	0		0		0	0		0												0	0	0											0	3280	0	281	287.99	1.94591	0
E280	25	0	0							0	0		0		0	0		0												0	0	0											0	3280	0	169	175.99	1.94591	0
E280	74	0	0							0	0		0		0	0		0												0	0	0											0	3280	0	512	518.99	1.94591	0
E280	87	0	0							0	0		0		0	0		0												0	0	0											0	3280	0	603	609.99	1.94591	0
E280	36	0	0							0	0		0		0	0		0												0	0	0											0	3280	0	246	252.99	1.94591	0
E280	49	0	0							0	0		0		0	0		0												0	0	0											0	3280	0	337	343.99	1.94591	0
E280	27	0	0							0	0		0		0	0		0												0	0	0											0	3280	0	183	189.99	1.94591	0
E280	33	0	0							0	0		0		0	0		0												0	0	0											0	3280	0	225	231.99	1.94591	0
E280	84	0	0							0	0		0		0	0		0												0	0	0											0	3280	0	582	588.99	1.94591	0
E280	24	0	0							0	0		0		0	0		0												0	0	0											0	3280	0	162	168.99	1.94591	0
E280	97	0	0							0	0		0		0	0		0												0	0	0											0	3280	0	673	679.99	1.94591	0
E280	6	0	0							0	0		0		0	0		0												0	0	0											0	3280	0	36	42.99	1.94591	0
E280	39	0	0							0	0		0		0	0		0												0	0	0											0	3280	0	267	273.99	1.94591	0
E280	55	0	0							0	0		0		0	0		0												0	0	0											0	3280	0	379	385.99	1.94591	0
E280	94	0	0							0	0		0		0	0		0												0	0	0											0	3280	0	652	658.99	1.94591	0
E280	63	0	0							0	0		0		0	0		0												0	0	0											0	3280	0	435	441.99	1.94591	0
E280	13	0	0							0	0		0		0	0		0												0	0	0											0	3280	0	85	91.99	1.94591	0
E280	104	0	0							0	0		0		0	0		0												0	0	0											0	3280	0	722	728.99	1.94591	0
E280	89		0							0	0		0		0	0		0												0	0	0											0	3280	0	617	623.99	1.94591	0
E280	82	0	0							0	0		0		0	0		0												0	0	0											0	3280	0	568	574.99	1.94591	0
E280	17	0	0							0	0		0		0	0		0												0	0	0											0	3280	0	113	119.99	1.94591	0
E280	3	0	0							0	0		0		0	0		0												0	0	0											0	3280	0	13	21.99	2.19722	0
E280	72	0	0							0	0		0		0	0		0												0	0	0											0	3280	0	498	504.99	1.94591	0
E280	38	0	0							0	0		0		0	0		0												0	0	0											0	3280	0	260	266.99	1.94591	0
E280	105	0	0							0	0		0		0	0		0												0	0	0											0	3280	0	729	735.99	1.94591	0
E337	9	0	0							0	0		0		0	0		0												0	0	0											0	3337	0	57	63.99	1.94591	0
E337	70	0	0							0	0		0		0	0		0												0	0	0											0	3337	0	484	490.99	1.94591	0
E337	71	0	0							0	0		0		0	0		0												0	0	0											0	3337	0	491	497.99	1.94591	0
E337	79	0	0							0	0		0		0	0		0												0	0	0											0	3337	0	547	553.99	1.94591	0
E337	69	0	0							0	0		0		0	0		0												0	0	0											2	3337	0	477	483.99	1.94591	0
E337	64	0	0							0	0		0		0	0		0												0	0	0											2	3337	0	442	448.99	1.94591	0
E337	37	0	0							0	0		0		0	0		0												0	0	0											0	3337	0	253	259.99	1.94591	0
E337	5	0	0							0	0		0		0	0		0												0	0	0											0	3337	0	29	35.99	1.94591	0
E337	41	0	0							0	0		0		0	0		0												0	0	0											0	3337	0	281	287.99	1.94591	0
E337	3	0	0							0	0		0		0	0		0												0	0	0											0	3337	0	15	21.99	1.94591	0
E337	48	0	0							0	0		0		0	0		0												0	0	0											2	3337	0	330	336.99	1.94591	0
E337	39	0	0							0	0		0		0	0		0												0	0	0											0	3337	0	267	273.99	1.94591	0
E337	51	0	0							0	0		0		0	0		0												0	0	0											2	3337	0	351	357.99	1.94591	0
E337	30	0	0							0	0		0		0	0		0												0	0	0											0	3337	0	204	210.99	1.94591	0
E337	13	0	0							0	0		0		0	0		0												0	0	0											0	3337	0	85	91.99	1.94591	0
E337	66	0	0							0	0		0		0	0		0												0	0	0											2	3337	0	456	462.99	1.94591	0
E337	80	0	0							0	0		0		0	0		0												0	0	0											0	3337	0	554	560.99	1.94591	0
E337	100	0	0							0	0		0		0	0		0												0	0	0											0	3337	0	694	700.99	1.94591	0
E337	94		0							0	0		0		0	0		0												0	0	0											0	3337	0	652	658.99	1.94591	0
E337	22	0	0							0	0		0		0	0		0												0	0	0											0	3337	0	148	154.99	1.94591	0
E337	10	0	0							0	0		0		0	0		0												0	0	0											0	3337	0	64	70.99	1.94591	0
E337	15	0	0							0	0		0		0	0		0												0	0	0											0	3337	0	99	105.99	1.94591	0
E337	23	0	0							0	0		0		0	0		0												0	0	0											0	3337	0	155	161.99	1.94591	0
E337	28	0	0							0	0		0		0	0		0												0	0	0											0	3337	0	190	196.99	1.94591	0
E337	40	0	0							0	0		0		0	0		0												0	0	0											0	3337	0	274	280.99	1.94591	0
E337	76	0	0							0	0		0		0	0		0												0	0	0											0	3337	0	526	532.99	1.94591	0
E337	83	0	0							0	0		0		0	0		0												0	0	0											0	3337	0	575	581.99	1.94591	0
E337	8	0	0							0	0		0		0	0		0												0	0	0											0	3337	0	50	56.99	1.94591	0
E337	78	0	0							0	0		0		0	0		0												0	0	0											0	3337	0	540	546.99	1.94591	0
E337	18	0	0							0	0		0		0	0		0												0	0	0											0	3337	0	115	126.99	2.48491	0
E337	74	0	0							0	0		0		0	0		0												0	0	0											0	3337	0	512	518.99	1.94591	0
E337	102	0	0							0	0		0		0	0		0												0	0	0											0	3337	0	708	714.99	1.94591	0
E337	50	0	0							0	0		0		0	0		0												0	0	0											2	3337	0	344	350.99	1.94591	0
E337	14	0	0							0	0		0		0	0		0												0	0	0											0	3337	0	92	98.99	1.94591	0
E337	19	0	0							0	0		0		0	0		0												0	0	0											0	3337	0	127	133.99	1.94591	0
E337	68	0	0							0	0		0		0	0		0												0	0	0											2	3337	0	470	476.99	1.94591	0
E337	54	0	0							0	0		0		0	0		0												0	0	0											2	3337	0	372	378.99	1.94591	0
E337	73	0	0							0	0		0		0	0		0												0	0	0											0	3337	0	505	511.99	1.94591	0
E337	31	0	0							0	0		0		0	0		0												0	0	0											0	3337	0	211	220.99	2.30259	0
E337	11	0	0							0	0		0		0	0		0												0	0	0											0	3337	0	71	77.99	1.94591	0
E337	72	0	0							0	0		0		0	0		0												0	0	0											0	3337	0	498	504.99	1.94591	0
E337	43	0	0							0	0		0		0	0		0												0	0	0											2	3337	0	295	300.99	1.79176	0
E337	87	0	0			0	0	1	2	0	300		0	2	0	0		0	2	2	12	1	0	0	0	0	1	0	0	118	150	0		121.54	154.5	0	276.04	0	0	0	0	0	0	3337	1	608	619.99	2.48491	0
E337	65	0	0							0	0		0		0	0		0												0	0	0											2	3337	0	449	455.99	1.94591	0
E337	53	0	0							0	0		0		0	0		0												0	0	0											2	3337	0	365	371.99	1.94591	0
E337	77	0	0							0	0		0		0	0		0												0	0	0											0	3337	0	533	539.99	1.94591	0
E337	55	0	0							0	0		0		0	0		0												0	0	0											2	3337	0	379	385.99	1.94591	0
E337	42	0	0							0	0		0		0	0		0												0	0	0											0	3337	0	288	294.99	1.94591	0
E337	103	0	0							0	0		0		0	0		0												0	0	0											0	3337	0	715	721.99	1.94591	0
E337	63	0	0							0	0		0		0	0		0												0	0	0											2	3337	0	435	441.99	1.94591	0
E337	62	0	0							0	0		0		0	0		0												0	0	0											2	3337	0	428	434.99	1.94591	0
E337	75	0	0							0	0		0		0	0		0												0	0	0											0	3337	0	519	525.99	1.94591	0
E337	99	0	0							0	0		0		0	0		0												0	0	0											0	3337	0	688	693.99	1.79176	0
E337	92	0	0							0	0		0		0	0		0												0	0	0											0	3337	0	638	644.99	1.94591	0
E337	24	0	0							0	0		0		0	0		0												0	0	0											0	3337	0	162	170.99	2.19722	0
E337	95		0							0	0		0		0	0		0												0	0	0											0	3337	0	659	665.99	1.94591	0
E337	25	0	0			0	0	2	1	0	400	2	0	2	0	0		0	2	1	9	1	0	0	0	0	1	0	0	355	100	0		376.62	106.09	0	482.71	0	0	0	424.36	0	0	3337	1	171	179.99	2.19722	1
E337	90	0	0							0	0		0		0	0		0												0	0	0											0	3337	0	620	630.99	2.3979	0
E337	93		0							0	0		0		0	0		0												0	0	0											0	3337	0	645	651.99	1.94591	0
E337	38	0	0							0	0		0		0	0		0												0	0	0											0	3337	0	260	266.99	1.94591	0
E337	21	0	0							0	0		0		0	0		0												0	0	0											0	3337	0	141	147.99	1.94591	0
E337	58	0	0							0	0		0		0	0		0												0	0	0											2	3337	0	400	406.99	1.94591	0
E337	61	0	0							0	0		0		0	0		0												0	0	0											2	3337	0	421	427.99	1.94591	0
E337	44	1	0			0	0	2	1	0	400	2	0	2	0	0		0	2	2	22	2	0	0	0	0	1	0	0	531	200	0		563.338	212.18	0	775.518	0	0	0	424.36	0	2	3337	1	301	322.99	3.09104	0
E337	20	0	0							0	0		0		0	0		0												0	0	0											0	3337	0	134	140.99	1.94591	0
E337	7	0	0							0	0		0		0	0		0												0	0	0											0	3337	0	43	49.99	1.94591	0
E337	101	0	0							0	0		0		0	0		0												0	0	0											0	3337	0	701	707.99	1.94591	0
E337	96		0							0	0		0		0	0		0												0	0	0											0	3337	0	666	678.99	2.56495	0
E337	27	0	0							0	0		0		0	0		0												0	0	0											0	3337	0	180	189.99	2.30259	0
E337	59	0	0							0	0		0		0	0		0												0	0	0											2	3337	0	407	413.99	1.94591	0
E337	32	0	0			0	0	1	1	1	400	2	0	2	0	0		0	2	2	12	2	0	0	0	0	1	0	0	399	200	0		423.299	212.18	0	635.479	0	0	0	424.36	0	0	3337	1	221	232.99	2.48491	0
E337	84	0	0							0	0		0		0	0		0												0	0	0											0	3337	0	582	588.99	1.94591	0
E337	86	0	0							0	0		0		0	0		0												0	0	0											0	3337	0	596	607.99	2.48491	0
E337	49	0	0							0	0		0		0	0		0												0	0	0											2	3337	0	337	343.99	1.94591	0
E337	47	0	0							0	0		0		0	0		0												0	0	0											2	3337	0	323	329.99	1.94591	0
E337	81	0	0							0	0		0		0	0		0												0	0	0											0	3337	0	561	567.99	1.94591	0
E337	67	0	0							0	0		0		0	0		0												0	0	0											2	3337	0	463	469.99	1.94591	0
E337	4	0	0							0	0		0		0	0		0												0	0	0											0	3337	0	22	28.99	1.94591	0
E337	85	0	0							0	0		0		0	0		0												0	0	0											0	3337	0	589	595.99	1.94591	0
E337	16	0	0			0	0	2	1	0	450	2	0	2	0	0		0	2	2	9	1	0	0	0	0	1	0	0	120	50	0		127.308	53.045	0	180.353	0	0	0	477.405	0	0	3337	1	106	114.99	2.19722	0
E337	29	0	0							0	0		0		0	0		0												0	0	0											0	3337	0	197	203.99	1.94591	0
E337	91	0	0							0	0		0		0	0		0												0	0	0											0	3337	0	631	637.99	1.94591	0
E337	52	0	0							0	0		0		0	0		0												0	0	0											2	3337	0	358	364.99	1.94591	0
E337	6	0	0							0	0		0		0	0		0												0	0	0											0	3337	0	36	42.99	1.94591	0
E337	2	0	0							0	0		0		0	0		0												0	0	0											0	3337	0	8	14.99	1.94591	0
E337	34	0	0							0	0		0		0	0		0												0	0	0											0	3337	0	233	238.99	1.79176	0
E337	82	0	0							0	0		0		0	0		0												0	0	0											0	3337	0	568	574.99	1.94591	0
E337	104	0	0							0	0		0		0	0		0												0	0	0											0	3337	0	722	728.99	1.94591	0
E337	97	0	0			1		1	1	0	400	2	0	1	0	634	2	0	2	2	9	1	0	0	0	0	1	0	0	168	100	0		173.04	103	0	276.04	0	0	0	412	653.02	0	3337	1	679	687.99	2.19722	0
E337	60	0	0							0	0		0		0	0		0												0	0	0											2	3337	0	414	420.99	1.94591	0
E337	57	0	0							0	0		0		0	0		0												0	0	0											2	3337	0	393	399.99	1.94591	0
E337	35	0	0							0	0		0		0	0		0												0	0	0											0	3337	0	239	245.99	1.94591	0
E337	56	0	0							0	0		0		0	0		0												0	0	0											2	3337	0	386	392.99	1.94591	0
E337	12	0	0							0	0		0		0	0		0												0	0	0											0	3337	0	78	84.99	1.94591	0
E337	36	0	0							0	0		0		0	0		0												0	0	0											0	3337	0	246	252.99	1.94591	0
E378	31	0	0							0	0		0		0	0		0												0	0	0											0	3378	0	211	217.99	1.94591	0
E378	83	0	0							0	0		0		0	0		0												0	0	0											0	3378	0	575	581.99	1.94591	0
E378	22	0	0							0	0		0		0	0		0												0	0	0											0	3378	0	148	154.99	1.94591	0
E378	86	0	0							0	0		0		0	0		0												0	0	0											0	3378	0	596	602.99	1.94591	0
E378	27		0							0	0		0		0	0		0												0	0	0											0	3378	0	183	189.99	1.94591	0
E378	91	0	0							0	0		0		0	0		0												0	0	0											0	3378	0	631	637.99	1.94591	0
E378	32	0	0							0	0		0		0	0		0												0	0	0											0	3378	0	218	224.99	1.94591	0
E378	40	0	0							0	0		0		0	0		0												0	0	0											0	3378	0	274	280.99	1.94591	0
E378	85	0	0							0	0		0		0	0		0												0	0	0											0	3378	0	589	595.99	1.94591	0
E378	101	0	0							0	0		0		0	0		0												0	0	0											0	3378	0	701	707.99	1.94591	0
E378	50	0	0							0	0		0		0	0		0												0	0	0											0	3378	0	344	350.99	1.94591	0
E378	103	0	0							0	0		0		0	0		0												0	0	0											0	3378	0	715	721.99	1.94591	0
E378	2	0	0							0	0		0		0	0		0												0	0	0											1	3378	0	8	14.99	1.94591	0
E378	36	0	0							0	0		0		0	0		0												0	0	0											0	3378	0	246	252.99	1.94591	0
E378	19	0	0							0	0		0		0	0		0												0	0	0											0	3378	0	127	133.99	1.94591	0
E378	12	0	0							0	0		0		0	0		0												0	0	0											0	3378	0	78	84.99	1.94591	0
E378	43	0	0							0	0		0		0	0		0												0	0	0											0	3378	0	295	301.99	1.94591	0
E378	63	0	0							0	0		0		0	0		0												0	0	0											0	3378	0	435	441.99	1.94591	0
E378	23	0	0							0	0		0		0	0		0												0	0	0											0	3378	0	155	161.99	1.94591	0
E378	73	0	0							0	0		0		0	0		0												0	0	0											0	3378	0	505	511.99	1.94591	0
E378	58		0							0	0		0		0	0		0												0	0	0											0	3378	0	400	406.99	1.94591	0
E378	80	0	0							0	0		0		0	0		0												0	0	0											0	3378	0	554	560.99	1.94591	0
E378	81	0	0							0	0		0		0	0		0												0	0	0											0	3378	0	561	567.99	1.94591	0
E378	25	0	0							0	0		0		0	0		0												0	0	0											0	3378	0	169	175.99	1.94591	0
E378	76	0	0							0	0		0		0	0		0												0	0	0											0	3378	0	526	532.99	1.94591	0
E378	61		0							0	0		0		0	0		0												0	0	0											0	3378	0	421	427.99	1.94591	0
E378	7	0	0							0	0		0		0	0		0												0	0	0											0	3378	0	43	49.99	1.94591	0
E378	56	0	0							0	0		0		0	0		0												0	0	0											0	3378	0	386	392.99	1.94591	0
E378	11	0	0							0	0		0		0	0		0												0	0	0											0	3378	0	71	77.99	1.94591	0
E378	77	0	0							0	0		0		0	0		0												0	0	0											0	3378	0	533	539.99	1.94591	0
E378	54	0	0							0	0		0		0	0		0												0	0	0											0	3378	0	372	378.99	1.94591	0
E378	6	0	0							0	0		0		0	0		0												0	0	0											1	3378	0	36	42.99	1.94591	0
E378	82	0	0							0	0		0		0	0		0												0	0	0											0	3378	0	568	574.99	1.94591	0
E378	42	0	0							0	0		0		0	0		0												0	0	0											0	3378	0	288	294.99	1.94591	0
E378	64	0	0							0	0		0		0	0		0												0	0	0											0	3378	0	442	448.99	1.94591	0
E378	97	0	0							0	0		0		0	0		0												0	0	0											0	3378	0	673	679.99	1.94591	0
E378	41	0	0							0	0		0		0	0		0												0	0	0											0	3378	0	281	287.99	1.94591	0
E378	55	0	0							0	0		0		0	0		0												0	0	0											0	3378	0	379	385.99	1.94591	0
E378	70	0	0							0	0		0		0	0		0												0	0	0											0	3378	0	484	490.99	1.94591	0
E378	104	0	0							0	0		0		0	0		0												0	0	0											0	3378	0	722	728.99	1.94591	0
E378	52	0	0							0	0		0		0	0		0												0	0	0											0	3378	0	358	364.99	1.94591	0
E378	88	0	0							0	0		0		0	0		0												0	0	0											0	3378	0	610	616.99	1.94591	0
E378	47	0	0							0	0		0		0	0		0												0	0	0											0	3378	0	323	329.99	1.94591	0
E378	92	0	0							0	0		0		0	0		0												0	0	0											0	3378	0	638	644.99	1.94591	0
E378	65	0	0			1		2	2	0	300		0	2	0	0		0	2	2	11	1	0	0	0	0	1	0	0	97	40	0		99.91	41.2	0	141.11	0	0	0	0	0	0	3378	1	449	459.99	2.3979	0
E378	14	0	0							0	0		0		0	0		0												0	0	0											0	3378	0	92	98.99	1.94591	0
E378	44	0	0							0	0		0		0	0		0												0	0	0											0	3378	0	302	308.99	1.94591	0
E378	105		0							0	0		0		0	0		0												0	0	0											0	3378	0	729	735.99	1.94591	0
E378	26	0	0							0	0		0		0	0		0												0	0	0											0	3378	0	176	182.99	1.94591	0
E378	9	0	0							0	0		0		0	0		0												0	0	0											0	3378	0	57	63.99	1.94591	0
E378	62	0	0							0	0		0		0	0		0												0	0	0											0	3378	0	428	434.99	1.94591	0
E378	74	0	0							0	0		0		0	0		0												0	0	0											0	3378	0	512	518.99	1.94591	0
E378	51		0							0	0		0		0	0		0												0	0	0											0	3378	0	351	357.99	1.94591	0
E378	28		0							0	0		0		0	0		0												0	0	0											0	3378	0	190	196.99	1.94591	0
E378	95	0	0							0	0		0		0	0		0												0	0	0											0	3378	0	659	665.99	1.94591	0
E378	71	0	0							0	0		0		0	0		0												0	0	0											0	3378	0	491	497.99	1.94591	0
E378	38	0	0							0	0		0		0	0		0												0	0	0											0	3378	0	260	266.99	1.94591	0
E378	29	0	0							0	0		0		0	0		0												0	0	0											0	3378	0	197	203.99	1.94591	0
E378	4	0	0							0	0		0		0	0		0												0	0	0											1	3378	0	22	28.99	1.94591	0
E378	49	0	0							0	0		0		0	0		0												0	0	0											0	3378	0	337	343.99	1.94591	0
E378	45	0	0							0	0		0		0	0		0												0	0	0											0	3378	0	309	315.99	1.94591	0
E378	20	0	0							0	0		0		0	0		0												0	0	0											0	3378	0	134	140.99	1.94591	0
E378	18	0	0							0	0		0		0	0		0												0	0	0											0	3378	0	120	126.99	1.94591	0
E378	69	0	0							0	0		0		0	0		0												0	0	0											0	3378	0	477	483.99	1.94591	0
E378	17	0	0							0	0		0		0	0		0												0	0	0											0	3378	0	113	119.99	1.94591	0
E378	75	0	0							0	0		0		0	0		0												0	0	0											0	3378	0	519	525.99	1.94591	0
E378	15	0	0							0	0		0		0	0		0												0	0	0											0	3378	0	99	105.99	1.94591	0
E378	13	0	0							0	0		0		0	0		0												0	0	0											0	3378	0	85	91.99	1.94591	0
E378	35	0	0							0	0		0		0	0		0												0	0	0											0	3378	0	239	245.99	1.94591	0
E378	5	0	0							0	0		0		0	0		0												0	0	0											1	3378	0	29	35.99	1.94591	0
E378	93	0	0							0	0		0		0	0		0												0	0	0											0	3378	0	645	651.99	1.94591	0
E378	100		0							0	0		0		0	0		0												0	0	0											0	3378	0	694	700.99	1.94591	0
E378	59	0	0							0	0		0		0	0		0												0	0	0											0	3378	0	407	413.99	1.94591	0
E378	90	0	0							0	0		0		0	0		0												0	0	0											0	3378	0	624	630.99	1.94591	0
E378	8	0	0							0	0		0		0	0		0												0	0	0											0	3378	0	50	56.99	1.94591	0
E378	48	0	0							0	0		0		0	0		0												0	0	0											0	3378	0	330	336.99	1.94591	0
E378	87	0	0							0	0		0		0	0		0												0	0	0											0	3378	0	603	609.99	1.94591	0
E378	37	0	0							0	0		0		0	0		0												0	0	0											0	3378	0	253	259.99	1.94591	0
E378	57	0	0							0	0		0		0	0		0												0	0	0											0	3378	0	393	399.99	1.94591	0
E378	21	0	0							0	0		0		0	0		0												0	0	0											0	3378	0	141	147.99	1.94591	0
E378	68	0	0							0	0		0		0	0		0												0	0	0											0	3378	0	470	476.99	1.94591	0
E378	67	0	0							0	0		0		0	0		0												0	0	0											0	3378	0	460	469.99	2.30259	0
E378	102	0	0							0	0		0		0	0		0												0	0	0											0	3378	0	708	714.99	1.94591	0
E378	46	0	0							0	0		0		0	0		0												0	0	0											0	3378	0	316	322.99	1.94591	0
E378	60	0	0							0	0		0		0	0		0												0	0	0											0	3378	0	414	420.99	1.94591	0
E378	24	0	0							0	0		0		0	0		0												0	0	0											0	3378	0	162	168.99	1.94591	0
E378	16	0	0							0	0		0		0	0		0												0	0	0											0	3378	0	106	112.99	1.94591	0
E378	98	0	0							0	0		0		0	0		0												0	0	0											0	3378	0	680	686.99	1.94591	0
E378	53	0	0							0	0		0		0	0		0												0	0	0											0	3378	0	365	371.99	1.94591	0
E378	78	0	0							0	0		0		0	0		0												0	0	0											0	3378	0	540	546.99	1.94591	0
E378	34	0	0							0	0		0		0	0		0												0	0	0											0	3378	0	232	238.99	1.94591	0
E378	79	0	0							0	0		0		0	0		0												0	0	0											0	3378	0	547	553.99	1.94591	0
E378	94	0	0							0	0		0		0	0		0												0	0	0											0	3378	0	652	658.99	1.94591	0
E378	33	0	0							0	0		0		0	0		0												0	0	0											0	3378	0	225	231.99	1.94591	0
E378	30	0	0							0	0		0		0	0		0												0	0	0											0	3378	0	204	210.99	1.94591	0
E378	10	0	0							0	0		0		0	0		0												0	0	0											0	3378	0	64	70.99	1.94591	0
E378	84	0	0							0	0		0		0	0		0												0	0	0											0	3378	0	582	588.99	1.94591	0
E378	99	0	0							0	0		0		0	0		0												0	0	0											0	3378	0	687	693.99	1.94591	0
E378	39	0	0							0	0		0		0	0		0												0	0	0											0	3378	0	267	273.99	1.94591	0
E378	96	0	0							0	0		0		0	0		0												0	0	0											0	3378	0	666	672.99	1.94591	0
E378	3	0	0							0	0		0		0	0		0												0	0	0											1	3378	0	15	21.99	1.94591	0
E378	72	0	0							0	0		0		0	0		0												0	0	0											0	3378	0	498	504.99	1.94591	0
E378	89	0	0							0	0		0		0	0		0												0	0	0											0	3378	0	617	623.99	1.94591	0
E449	77	0	0							0	0		0		0	0		0												0	0	0											0	3449	0	533	539.99	1.94591	0
E449	21	0	0							0	0		0		0	0		0												0	0	0											0	3449	0	141	147.99	1.94591	0
E449	74	0	0							0	0		0		0	0		0												0	0	0											0	3449	0	512	518.99	1.94591	0
E449	13	0	0							0	0		0		0	0		0												0	0	0											0	3449	0	85	91.99	1.94591	0
E449	34	0	0							0	0		0		0	0		0												0	0	0											0	3449	0	232	238.99	1.94591	0
E449	91		0							0	0		0		0	0		0												0	0	0											0	3449	0	631	637.99	1.94591	0
E449	33	0	0							0	0		0		0	0		0												0	0	0											0	3449	0	225	231.99	1.94591	0
E449	60	0	0							0	0		0		0	0		0												0	0	0											0	3449	0	414	420.99	1.94591	0
E449	81	0	0							0	0		0		0	0		0												0	0	0											0	3449	0	561	567.99	1.94591	0
E449	86	0	0							0	0		0		0	0		0												0	0	0											0	3449	0	596	602.99	1.94591	0
E449	93		0							0	0		0		0	0		0												0	0	0											0	3449	0	645	651.99	1.94591	0
E449	65	0	0							0	0		0		0	0		0												0	0	0											0	3449	0	449	455.99	1.94591	0
E449	62	0	0							0	0		0		0	0		0												0	0	0											0	3449	0	428	434.99	1.94591	0
E449	105		0							0	0		0		0	0		0												0	0	0											0	3449	0	729	733.99	1.60944	0
E449	68	0	0							0	0		0		0	0		0												0	0	0											0	3449	0	470	476.99	1.94591	0
E449	80	0	0							0	0		0		0	0		0												0	0	0											0	3449	0	554	560.99	1.94591	0
E449	19	0	0							0	0		0		0	0		0												0	0	0											0	3449	0	127	133.99	1.94591	0
E449	11	0	0							0	0		0		0	0		0												0	0	0											0	3449	0	71	77.99	1.94591	0
E449	56	0	0							0	0		0		0	0		0												0	0	0											0	3449	0	386	392.99	1.94591	0
E449	75	0	0							0	0		0		0	0		0												0	0	0											0	3449	0	519	525.99	1.94591	0
E449	3	0	0							0	0		0		0	0		0												0	0	0											0	3449	0	15	21.99	1.94591	0
E449	82	0	0							0	0		0		0	0		0												0	0	0											0	3449	0	568	574.99	1.94591	0
E449	24	0	0							0	0		0		0	0		0												0	0	0											0	3449	0	162	168.99	1.94591	0
E449	44	0	0							0	0		0		0	0		0												0	0	0											0	3449	0	302	308.99	1.94591	0
E449	36		0							0	0		0		0	0		0												0	0	0											0	3449	0	246	252.99	1.94591	0
E449	69	0	0							0	0		0		0	0		0												0	0	0											0	3449	0	477	483.99	1.94591	0
E449	63	0	0							0	0		0		0	0		0												0	0	0											0	3449	0	435	441.99	1.94591	0
E449	6	0	0							0	0		0		0	0		0												0	0	0											0	3449	0	36	42.99	1.94591	0
E449	71		0							0	0		0		0	0		0												0	0	0											0	3449	0	491	497.99	1.94591	0
E449	46	0	0							0	0		0		0	0		0												0	0	0											0	3449	0	316	322.99	1.94591	0
E449	53	0	0							0	0		0		0	0		0												0	0	0											0	3449	0	365	371.99	1.94591	0
E449	22	0	0							0	0		0		0	0		0												0	0	0											0	3449	0	148	154.99	1.94591	0
E449	47	0	0							0	0		0		0	0		0												0	0	0											0	3449	0	323	329.99	1.94591	0
E449	103		0							0	0		0		0	0		0												0	0	0											0	3449	0	715	721.99	1.94591	0
E449	30	0	0							0	0		0		0	0		0												0	0	0											0	3449	0	204	210.99	1.94591	0
E449	76	0	0							0	0		0		0	0		0												0	0	0											0	3449	0	526	532.99	1.94591	0
E449	99	0	0							0	0		0		0	0		0												0	0	0											0	3449	0	687	693.99	1.94591	0
E449	27	0	0							0	0		0		0	0		0												0	0	0											0	3449	0	183	189.99	1.94591	0
E449	89		0							0	0		0		0	0		0												0	0	0											0	3449	0	617	623.99	1.94591	0
E449	7	0	0							0	0		0		0	0		0												0	0	0											0	3449	0	43	49.99	1.94591	0
E449	87	0	0							0	0		0		0	0		0												0	0	0											0	3449	0	603	609.99	1.94591	0
E449	43		0							0	0		0		0	0		0												0	0	0											0	3449	0	295	301.99	1.94591	0
E449	92		0							0	0		0		0	0		0												0	0	0											0	3449	0	638	644.99	1.94591	0
E449	37		0							0	0		0		0	0		0												0	0	0											0	3449	0	253	259.99	1.94591	0
E449	97	0	0							0	0		0		0	0		0												0	0	0											0	3449	0	673	679.99	1.94591	0
E449	72		0							0	0		0		0	0		0												0	0	0											0	3449	0	498	504.99	1.94591	0
E449	41	0	0							0	0		0		0	0		0												0	0	0											0	3449	0	281	287.99	1.94591	0
E449	52	0	0							0	0		0		0	0		0												0	0	0											0	3449	0	358	364.99	1.94591	0
E449	9	0	0							0	0		0		0	0		0												0	0	0											0	3449	0	57	63.99	1.94591	0
E449	38	0	0							0	0		0		0	0		0												0	0	0											0	3449	0	260	266.99	1.94591	0
E449	50	0	0							0	0		0		0	0		0												0	0	0											0	3449	0	344	350.99	1.94591	0
E449	58	0	0							0	0		0		0	0		0												0	0	0											0	3449	0	400	406.99	1.94591	0
E449	54	0	0							0	0		0		0	0		0												0	0	0											0	3449	0	372	378.99	1.94591	0
E449	95	0	0							0	0		0		0	0		0												0	0	0											0	3449	0	659	665.99	1.94591	0
E449	64	0	0							0	0		0		0	0		0												0	0	0											0	3449	0	442	448.99	1.94591	0
E449	42	0	0							0	0		0		0	0		0												0	0	0											0	3449	0	288	294.99	1.94591	0
E449	4	0	0							0	0		0		0	0		0												0	0	0											0	3449	0	22	28.99	1.94591	0
E449	39	0	0							0	0		0		0	0		0												0	0	0											0	3449	0	267	273.99	1.94591	0
E449	57	0	0							0	0		0		0	0		0												0	0	0											0	3449	0	393	399.99	1.94591	0
E449	66	0	0							0	0		0		0	0		0												0	0	0											0	3449	0	456	462.99	1.94591	0
E449	88		0							0	0		0		0	0		0												0	0	0											0	3449	0	610	616.99	1.94591	0
E449	23	0	0							0	0		0		0	0		0												0	0	0											0	3449	0	155	161.99	1.94591	0
E449	5	0	0							0	0		0		0	0		0												0	0	0											0	3449	0	29	35.99	1.94591	0
E449	8	0	0							0	0		0		0	0		0												0	0	0											0	3449	0	50	56.99	1.94591	0
E449	59		0							0	0		0		0	0		0												0	0	0											0	3449	0	407	413.99	1.94591	0
E449	90		0							0	0		0		0	0		0												0	0	0											0	3449	0	624	630.99	1.94591	0
E449	25	0	0							0	0		0		0	0		0												0	0	0											0	3449	0	169	175.99	1.94591	0
E449	94		0							0	0		0		0	0		0												0	0	0											0	3449	0	652	658.99	1.94591	0
E449	96	0	0							0	0		0		0	0		0												0	0	0											0	3449	0	666	672.99	1.94591	0
E449	67	0	0							0	0		0		0	0		0												0	0	0											0	3449	0	463	469.99	1.94591	0
E449	79	0	0							0	0		0		0	0		0												0	0	0											0	3449	0	547	553.99	1.94591	0
E449	85		0							0	0		0		0	0		0												0	0	0											0	3449	0	589	595.99	1.94591	0
E449	98	0	0							0	0		0		0	0		0												0	0	0											0	3449	0	680	686.99	1.94591	0
E449	16	0	0							0	0		0		0	0		0												0	0	0											0	3449	0	106	112.99	1.94591	0
E449	32	0	0							0	0		0		0	0		0												0	0	0											0	3449	0	218	224.99	1.94591	0
E449	40	0	0							0	0		0		0	0		0												0	0	0											0	3449	0	274	280.99	1.94591	0
E449	70	0	0							0	0		0		0	0		0												0	0	0											0	3449	0	484	490.99	1.94591	0
E449	51	0	0							0	0		0		0	0		0												0	0	0											0	3449	0	351	357.99	1.94591	0
E449	35	0	0							0	0		0		0	0		0												0	0	0											0	3449	0	239	245.99	1.94591	0
E449	104		0							0	0		0		0	0		0												0	0	0											0	3449	0	722	728.99	1.94591	0
E449	29	0	0							0	0		0		0	0		0												0	0	0											0	3449	0	197	203.99	1.94591	0
E449	101	0	0							0	0		0		0	0		0												0	0	0											0	3449	0	701	707.99	1.94591	0
E449	31	0	0							0	0		0		0	0		0												0	0	0											0	3449	0	211	217.99	1.94591	0
E449	10	0	0							0	0		0		0	0		0												0	0	0											0	3449	0	64	70.99	1.94591	0
E449	2	0	0							0	0		0		0	0		0												0	0	0											0	3449	0	8	14.99	1.94591	0
E449	55	0	0							0	0		0		0	0		0												0	0	0											0	3449	0	379	385.99	1.94591	0
E449	83	0	0							0	0		0		0	0		0												0	0	0											0	3449	0	575	581.99	1.94591	0
E449	102	0	0							0	0		0		0	0		0												0	0	0											0	3449	0	708	714.99	1.94591	0
E449	14	0	0							0	0		0		0	0		0												0	0	0											0	3449	0	92	98.99	1.94591	0
E449	15	0	0							0	0		0		0	0		0												0	0	0											0	3449	0	99	105.99	1.94591	0
E449	17	0	0							0	0		0		0	0		0												0	0	0											0	3449	0	113	119.99	1.94591	0
E449	18	0	0							0	0		0		0	0		0												0	0	0											0	3449	0	120	126.99	1.94591	0
E449	45	0	0							0	0		0		0	0		0												0	0	0											0	3449	0	309	315.99	1.94591	0
E449	61	0	0							0	0		0		0	0		0												0	0	0											0	3449	0	421	427.99	1.94591	0
E449	20	0	0							0	0		0		0	0		0												0	0	0											0	3449	0	134	140.99	1.94591	0
E449	48	0	0							0	0		0		0	0		0												0	0	0											0	3449	0	330	336.99	1.94591	0
E449	78	0	0							0	0		0		0	0		0												0	0	0											0	3449	0	540	546.99	1.94591	0
E449	100	0	0							0	0		0		0	0		0												0	0	0											0	3449	0	694	700.99	1.94591	0
E449	73		0							0	0		0		0	0		0												0	0	0											0	3449	0	505	511.99	1.94591	0
E449	12	0	0							0	0		0		0	0		0												0	0	0											0	3449	0	78	84.99	1.94591	0
E449	49	0	0							0	0		0		0	0		0												0	0	0											0	3449	0	337	343.99	1.94591	0
E449	84		0							0	0		0		0	0		0												0	0	0											0	3449	0	582	588.99	1.94591	0
E449	28	0	0							0	0		0		0	0		0												0	0	0											0	3449	0	190	196.99	1.94591	0
E449	26	0	0							0	0		0		0	0		0												0	0	0											0	3449	0	176	182.99	1.94591	0
N159	40	0	1							0	0		0		0	0		0												0	0	0											0	3159	0	275	280.99	1.79176	0
N159	61	0	1							0	0		0		0	0		0												0	0	0											0	3159	0	425	427.99	1.09861	0
N159	92	0	1							0	0		0		0	0		0												0	0	0											0	3159	0	638	644.99	1.94591	0
N159	64	0	1							0	0		0		0	0		0												0	0	0											0	3159	0	442	448.99	1.94591	0
N159	29	0	1							0	0		0		0	0		0												0	0	0											0	3159	0	197	203.99	1.94591	0
N159	12	0	1							0	0		0		0	0		0												0	0	0											0	3159	0	78	84.99	1.94591	0
N159	39	0	1							0	0		0		0	0		0												0	0	0											0	3159	0	269	274.99	1.79176	0
N159	63	0	1							0	0		0		0	0		0												0	0	0											0	3159	0	435	441.99	1.94591	0
N159	14	0	1							0	0		0		0	0		0												0	0	0											0	3159	0	92	99.99	2.07944	0
N159	7	0	1							0	0		0		0	0		0												0	0	0											0	3159	0	43	49.99	1.94591	0
N159	88	0	1							0	0		0		0	0		0												0	0	0											0	3159	0	610	616.99	1.94591	0
N159	58	0	1			0	3	2	2	0	300		0	2	0	0		0	2	2	9	1	0	0	1	0	0	0	0	0	50	523		0	53.045	554.851	607.896	0	0	0	0	0	0	3159	1	403	424.99	3.09104	0
N159	38	0	1			0	0	1	1	0	500	2	0	2	0	0		0	2	2	5	1	0	0	0	0	1	0	0	70	250	0		76.4909	273.182	0	349.673	0	0	0	546.364	0	0	3159	0	261	268.99	2.07944	0
N159	62	0	1							0	0		0		0	0		0												0	0	0											0	3159	0	428	434.99	1.94591	0
N159	79	0	1							0	0		0		0	0		0												0	0	0											0	3159	0	547	553.99	1.94591	0
N159	91	0	1							0	0		0		0	0		0												0	0	0											0	3159	0	631	637.99	1.94591	0
N159	56	0	1							0	0		0		0	0		0												0	0	0											0	3159	0	386	392.99	1.94591	0
N159	32	0	1			0	0	2	2	0	300		0	2	0	0		0	2	2	10	1	0	0	1	0	0	0	0	0	60	514		0	65.5636	561.662	627.225	0	0	0	0	0	0	3159	1	220	230.99	2.3979	0
N159	51	0	1							0	0		0		0	0		0												0	0	0											0	3159	0	351	357.99	1.94591	0
N159	6	0	1							0	0		0		0	0		0												0	0	0											0	3159	0	36	42.99	1.94591	0
N159	36	0	1							0	0		0		0	0		0												0	0	0											0	3159	0	246	252.99	1.94591	0
N159	4	0	1							0	0		0		0	0		0												0	0	0											0	3159	0	22	28.99	1.94591	0
N159	85	0	1							0	0		0		0	0		0												0	0	0											0	3159	0	589	595.99	1.94591	0
N159	94	0	1							0	0		0		0	0		0												0	0	0											0	3159	0	652	662.99	2.3979	0
N159	23	0	1							0	0		0		0	0		0												0	0	0											0	3159	0	155	162.99	2.07944	0
N159	84	0	1							0	0		0		0	0		0												0	0	0											0	3159	0	582	588.99	1.94591	0
N159	57	0	1							0	0		0		0	0		0												0	0	0											0	3159	0	393	402.99	2.30259	0
N159	87	0	1							0	0		0		0	0		0												0	0	0											0	3159	0	603	609.99	1.94591	0
N159	81	0	1							0	0		0		0	0		0												0	0	0											0	3159	0	561	567.99	1.94591	0
N159	93	0	1							0	0		0		0	0		0												0	0	0											0	3159	0	645	651.99	1.94591	0
N159	2	0	1							0	0		0		0	0		0												0	0	0											0	3159	0	8	14.99	1.94591	0
N159	21	0	1							0	0		0		0	0		0												0	0	0											0	3159	0	141	148.99	2.07944	0
N159	68	0	1							0	0		0		0	0		0												0	0	0											0	3159	0	470	479.99	2.30259	0
N159	13	0	1							0	0		0		0	0		0												0	0	0											0	3159	0	85	91.99	1.94591	0
N159	11	0	1							0	0		0		0	0		0												0	0	0											0	3159	0	71	77.99	1.94591	0
N159	30	0	1							0	0		0		0	0		0												0	0	0											0	3159	0	204	210.99	1.94591	0
N159	19	0	1							0	0		0		0	0		0												0	0	0											0	3159	0	127	133.99	1.94591	0
N159	45	0	1							0	0		0		0	0		0												0	0	0											0	3159	0	309	315.99	1.94591	0
N159	20	0	1							0	0		0		0	0		0												0	0	0											0	3159	0	134	140.99	1.94591	0
N159	90	0	1							0	0		0		0	0		0												0	0	0											0	3159	0	624	630.99	1.94591	0
N159	82	0	1							0	0		0		0	0		0												0	0	0											0	3159	0	568	574.99	1.94591	0
N159	95	0	1			1		2	2	0	300		0	2	0	0		0	2	2	6	1	0	0	0	0	1	0	0	180	50	0		190.962	53.045	0	244.007	0	0	0	0	0	0	3159	1	663	669.99	1.94591	0
N159	34	0	1							0	0		0		0	0		0												0	0	0											0	3159	0	231	238.99	2.07944	0
N159	55	0	1							0	0		0		0	0		0												0	0	0											0	3159	0	379	385.99	1.94591	0
N159	86	0	1							0	0		0		0	0		0												0	0	0											0	3159	0	596	602.99	1.94591	0
N159	46	0	1							0	0		0		0	0		0												0	0	0											0	3159	0	316	322.99	1.94591	0
N159	47	0	1							0	0		0		0	0		0												0	0	0											0	3159	0	323	329.99	1.94591	0
N159	89	0	1							0	0		0		0	0		0												0	0	0											0	3159	0	617	623.99	1.94591	0
N159	65	0	1							0	0		0		0	0		0												0	0	0											0	3159	0	449	455.99	1.94591	0
N159	24	0	1			0	0	2	2	0	300		0	2	0	0		0	2	2	6	1	0	0	1	0	0	0	0	0	100	116		0	109.273	126.756	236.029	0	0	0	0	0	0	3159	1	163	169.99	1.94591	0
N159	37	0	1							0	0		0		0	0		0												0	0	0											0	3159	0	253	260.99	2.07944	0
N159	22	0	1							0	0		0		0	0		0												0	0	0											0	3159	0	149	154.99	1.79176	0
N159	17	0	1							0	0		0		0	0		0												0	0	0											0	3159	0	113	120.99	2.07944	0
N159	44	0	1							0	0		0		0	0		0												0	0	0											0	3159	0	302	308.99	1.94591	0
N159	3	0	1							0	0		0		0	0		0												0	0	0											0	3159	0	15	21.99	1.94591	0
N159	49	0	1							0	0		0		0	0		0												0	0	0											0	3159	0	337	343.99	1.94591	0
N159	26	0	1							0	0		0		0	0		0												0	0	0											0	3159	0	176	182.99	1.94591	0
N159	41	0	1							0	0		0		0	0		0												0	0	0											0	3159	0	281	287.99	1.94591	0
N159	75	0	1							0	0		0		0	0		0												0	0	0											0	3159	0	519	524.99	1.79176	0
N159	42	0	1							0	0		0		0	0		0												0	0	0											0	3159	0	288	294.99	1.94591	0
N159	66	0	1							0	0		0		0	0		0												0	0	0											0	3159	0	456	462.99	1.94591	0
N159	71	0	1							0	0		0		0	0		0												0	0	0											0	3159	0	488	497.99	2.30259	0
N159	28	0	1							0	0		0		0	0		0												0	0	0											0	3159	0	190	196.99	1.94591	0
N159	43	0	1							0	0		0		0	0		0												0	0	0											0	3159	0	295	301.99	1.94591	0
N159	69	0	1			0	6	2	2	0	300		0	2	0	0		0	2	2	7	1	0	0	1	0	0	0	0	200	500	98		212.18	530.45	103.968	846.598	0	0	0	0	0	0	3159	1	480	487.99	2.07944	0
N159	72	0	1							0	0		0		0	0		0												0	0	0											0	3159	0	498	504.99	1.94591	0
N159	35	0	1							0	0		0		0	0		0												0	0	0											0	3159	0	239	245.99	1.94591	0
N159	67	0	1							0	0		0		0	0		0												0	0	0											0	3159	0	463	469.99	1.94591	0
N159	52	0	1							0	0		0		0	0		0												0	0	0											0	3159	0	358	370.99	2.56495	0
N159	53	0	1			0	3	1	1	1	700	2	0	2	0	0		0	2	2	6	1	0	0	1	0	0	0	0	206	300	0		218.545	318.27	0	536.815	0	0	0	742.63	0	0	3159	1	371	378.99	2.07944	0
N159	16	0	1							0	0		0		0	0		0												0	0	0											0	3159	0	106	112.99	1.94591	0
N159	15	0	1							0	0		0		0	0		0												0	0	0											0	3159	0	100	105.99	1.79176	0
N159	78	0	1							0	0		0		0	0		0												0	0	0											0	3159	0	536	546.99	2.3979	0
N159	8	0	1							0	0		0		0	0		0												0	0	0											0	3159	0	50	56.99	1.94591	0
N159	80	0	1							0	0		0		0	0		0												0	0	0											0	3159	0	554	560.99	1.94591	0
N159	50	0	1							0	0		0		0	0		0												0	0	0											0	3159	0	344	350.99	1.94591	0
N159	27	0	1							0	0		0		0	0		0												0	0	0											0	3159	0	183	189.99	1.94591	0
N159	5	0	1							0	0		0		0	0		0												0	0	0											0	3159	0	29	35.99	1.94591	0
N159	9	0	1							0	0		0		0	0		0												0	0	0											0	3159	0	57	63.99	1.94591	0
N159	74	0	1							0	0		0		0	0		0												0	0	0											0	3159	0	512	518.99	1.94591	0
N159	48	0	1							0	0		0		0	0		0												0	0	0											0	3159	0	330	336.99	1.94591	0
N159	83	0	1							0	0		0		0	0		0												0	0	0											0	3159	0	575	581.99	1.94591	0
N159	31	0	1							0	0		0		0	0		0												0	0	0											0	3159	0	211	219.99	2.19722	0
N159	25	0	1							0	0		0		0	0		0												0	0	0											0	3159	0	170	175.99	1.79176	0
N159	73	0	1							0	0		0		0	0		0												0	0	0											0	3159	0	505	511.99	1.94591	0
N159	10	0	1							0	0		0		0	0		0												0	0	0											0	3159	0	64	70.99	1.94591	0
N159	76	0	1			0	3	1	1	1	350	2	0	2	0	0		0	2	2	10	1	0	0	1	0	0	0	0	0	50	215		0	53.045	228.094	281.138	0	0	0	371.315	0	0	3159	1	525	535.99	2.3979	0
N159	18	0	1							0	0		0		0	0		0												0	0	0											0	3159	0	121	126.99	1.79176	0
N169	79	0	1							0	0		0		0	0		0												0	0	0											1	3169	0	547	553.99	1.94591	0
N169	52	0	1							0	0		0		0	0		0												0	0	0											0	3169	0	357	363.99	1.94591	0
N169	33	0	1							0	0		0		0	0		0												0	0	0											0	3169	0	224	230.99	1.94591	0
N169	41	0	1							0	0		0		0	0		0												0	0	0											0	3169	0	280	286.99	1.94591	0
N169	26	0	1							0	0		0		0	0		0												0	0	0											0	3169	0	175	181.99	1.94591	0
N169	43	0	1							0	0		0		0	0		0												0	0	0											0	3169	0	294	300.99	1.94591	0
N169	42	0	1							0	0		0		0	0		0												0	0	0											0	3169	0	287	293.99	1.94591	0
N169	4	0	1							0	0		0		0	0		0												0	0	0											0	3169	0	21	27.99	1.94591	0
N169	2	0	1							0	0		0		0	0		0												0	0	0											0	3169	0	8	13.99	1.79176	0
N169	80	0	1							0	0		0		0	0		0												0	0	0											1	3169	0	554	560.99	1.94591	0
N169	7	0	1							0	0		0		0	0		0												0	0	0											0	3169	0	42	48.99	1.94591	0
N169	35	0	1							0	0		0		0	0		0												0	0	0											0	3169	0	238	244.99	1.94591	0
N169	55	0	1							0	0		0		0	0		0												0	0	0											0	3169	0	378	384.99	1.94591	0
N169	13	0	1							0	0		0		0	0		0												0	0	0											0	3169	0	84	90.99	1.94591	0
N169	91	0	1							0	0		0		0	0		0												0	0	0											1	3169	0	631	637.99	1.94591	0
N169	25	0	1							0	0		0		0	0		0												0	0	0											0	3169	0	168	174.99	1.94591	0
N169	87	0	1							0	0		0		0	0		0												0	0	0											1	3169	0	603	609.99	1.94591	0
N169	50	0	1							0	0		0		0	0		0												0	0	0											0	3169	0	343	349.99	1.94591	0
N169	84	0	1							0	0		0		0	0		0												0	0	0											1	3169	0	582	588.99	1.94591	0
N169	56	0	1							0	0		0		0	0		0												0	0	0											0	3169	0	385	391.99	1.94591	0
N169	11	0	1							0	0		0		0	0		0												0	0	0											0	3169	0	70	76.99	1.94591	0
N169	81	0	1							0	0		0		0	0		0												0	0	0											1	3169	0	561	567.99	1.94591	0
N169	77	0	1							0	0		0		0	0		0												0	0	0											0	3169	0	532	539.99	2.07944	0
N169	75	0	1							0	0		0		0	0		0												0	0	0											0	3169	0	518	524.99	1.94591	0
N169	71	0	1							0	0		0		0	0		0												0	0	0											0	3169	0	490	496.99	1.94591	0
N169	83	0	1							0	0		0		0	0		0												0	0	0											1	3169	0	575	581.99	1.94591	0
N169	49	0	1							0	0		0		0	0		0												0	0	0											0	3169	0	336	342.99	1.94591	0
N169	14	0	1							0	0		0		0	0		0												0	0	0											0	3169	0	91	103.99	2.56495	0
N169	36	0	1							0	0		0		0	0		0												0	0	0											0	3169	0	245	251.99	1.94591	0
N169	62	0	1							0	0		0		0	0		0												0	0	0											0	3169	0	427	433.99	1.94591	0
N169	51	0	1							0	0		0		0	0		0												0	0	0											0	3169	0	350	356.99	1.94591	0
N169	15	0	1			0	0	2	2	0	300		0	2	0	0		0	2	2	7	1	0	1	0	0	0	0	0	0	400	120		0	437.091	131.127	568.218	0	0	0	0	0	0	3169	1	104	111.99	2.07944	0
N169	12	0	1							0	0		0		0	0		0												0	0	0											0	3169	0	77	83.99	1.94591	0
N169	86	0	1							0	0		0		0	0		0												0	0	0											1	3169	0	596	602.99	1.94591	0
N169	17	0	1							0	0		0		0	0		0												0	0	0											0	3169	0	112	118.99	1.94591	0
N169	5	0	1							0	0		0		0	0		0												0	0	0											0	3169	0	28	34.99	1.94591	0
N169	57	0	1							0	0		0		0	0		0												0	0	0											0	3169	0	392	398.99	1.94591	0
N169	30	0	1							0	0		0		0	0		0												0	0	0											0	3169	0	203	209.99	1.94591	0
N169	85	0	1							0	0		0		0	0		0												0	0	0											1	3169	0	589	595.99	1.94591	0
N169	63	0	1							0	0		0		0	0		0												0	0	0											0	3169	0	434	440.99	1.94591	0
N169	96	0	1							0	0		0		0	0		0												0	0	0											1	3169	0	666	672.99	1.94591	0
N169	100	0	1							0	0		0		0	0		0												0	0	0											1	3169	0	694	700.99	1.94591	0
N169	90	0	1							0	0		0		0	0		0												0	0	0											1	3169	0	624	630.99	1.94591	0
N169	18	0	1							0	0		0		0	0		0												0	0	0											0	3169	0	119	125.99	1.94591	0
N169	88	0	1							0	0		0		0	0		0												0	0	0											1	3169	0	610	616.99	1.94591	0
N169	8	0	1							0	0		0		0	0		0												0	0	0											0	3169	0	49	55.99	1.94591	0
N169	95	0	1							0	0		0		0	0		0												0	0	0											1	3169	0	659	665.99	1.94591	0
N169	61	0	1							0	0		0		0	0		0												0	0	0											0	3169	0	420	426.99	1.94591	0
N169	20	0	1							0	0		0		0	0		0												0	0	0											0	3169	0	133	139.99	1.94591	0
N169	99	0	1							0	0		0		0	0		0												0	0	0											1	3169	0	687	693.99	1.94591	0
N169	89	0	1							0	0		0		0	0		0												0	0	0											1	3169	0	617	623.99	1.94591	0
N169	38	0	1							0	0		0		0	0		0												0	0	0											0	3169	0	259	265.99	1.94591	0
N169	23	0	1							0	0		0		0	0		0												0	0	0											0	3169	0	154	160.99	1.94591	0
N169	31	0	1							0	0		0		0	0		0												0	0	0											0	3169	0	210	216.99	1.94591	0
N169	74	0	1							0	0		0		0	0		0												0	0	0											0	3169	0	511	517.99	1.94591	0
N169	40	0	1							0	0		0		0	0		0												0	0	0											0	3169	0	273	279.99	1.94591	0
N169	45	0	1							0	0		0		0	0		0												0	0	0											0	3169	0	308	314.99	1.94591	0
N169	9	0	1							0	0		0		0	0		0												0	0	0											0	3169	0	56	62.99	1.94591	0
N169	101	0	1							0	0		0		0	0		0												0	0	0											1	3169	0	701	707.99	1.94591	0
N169	48	0	1							0	0		0		0	0		0												0	0	0											0	3169	0	329	335.99	1.94591	0
N169	54	0	1							0	0		0		0	0		0												0	0	0											0	3169	0	371	377.99	1.94591	0
N169	46	0	1							0	0		0		0	0		0												0	0	0											0	3169	0	315	321.99	1.94591	0
N169	24	0	1							0	0		0		0	0		0												0	0	0											0	3169	0	161	167.99	1.94591	0
N169	19	0	1							0	0		0		0	0		0												0	0	0											0	3169	0	126	132.99	1.94591	0
N169	21	0	1							0	0		0		0	0		0												0	0	0											0	3169	0	140	147.99	2.07944	0
N169	70	0	1							0	0		0		0	0		0												0	0	0											0	3169	0	483	489.99	1.94591	0
N169	93	0	1							0	0		0		0	0		0												0	0	0											1	3169	0	645	651.99	1.94591	0
N169	60	0	1							0	0		0		0	0		0												0	0	0											0	3169	0	413	419.99	1.94591	0
N169	53	0	1							0	0		0		0	0		0												0	0	0											0	3169	0	364	370.99	1.94591	0
N169	22	0	1							0	0		0		0	0		0												0	0	0											0	3169	0	148	153.99	1.79176	0
N169	66	0	1							0	0		0		0	0		0												0	0	0											0	3169	0	455	461.99	1.94591	0
N169	32	0	1							0	0		0		0	0		0												0	0	0											0	3169	0	217	223.99	1.94591	0
N169	76	0	1							0	0		0		0	0		0												0	0	0											0	3169	0	525	531.99	1.94591	0
N169	37	0	1							0	0		0		0	0		0												0	0	0											0	3169	0	252	258.99	1.94591	0
N169	69	0	1							0	0		0		0	0		0												0	0	0											0	3169	0	476	482.99	1.94591	0
N169	68	0	1							0	0		0		0	0		0												0	0	0											0	3169	0	469	475.99	1.94591	0
N169	27	0	1							0	0		0		0	0		0												0	0	0											0	3169	0	182	188.99	1.94591	0
N169	92	0	1							0	0		0		0	0		0												0	0	0											1	3169	0	638	644.99	1.94591	0
N169	29	0	1							0	0		0		0	0		0												0	0	0											0	3169	0	196	202.99	1.94591	0
N169	58	0	1							0	0		0		0	0		0												0	0	0											0	3169	0	399	405.99	1.94591	0
N169	34	0	1							0	0		0		0	0		0												0	0	0											0	3169	0	231	237.99	1.94591	0
N169	67	0	1							0	0		0		0	0		0												0	0	0											0	3169	0	462	468.99	1.94591	0
N169	82	0	1							0	0		0		0	0		0												0	0	0											1	3169	0	568	574.99	1.94591	0
N169	10	0	1							0	0		0		0	0		0												0	0	0											0	3169	0	63	69.99	1.94591	0
N169	94	0	1							0	0		0		0	0		0												0	0	0											1	3169	0	652	658.99	1.94591	0
N169	78	0	1							0	0		0		0	0		0												0	0	0											0	3169	0	540	546.99	1.94591	0
N169	98	0	1							0	0		0		0	0		0												0	0	0											1	3169	0	680	686.99	1.94591	0
N169	73	0	1							0	0		0		0	0		0												0	0	0											0	3169	0	504	510.99	1.94591	0
N169	44	0	1							0	0		0		0	0		0												0	0	0											0	3169	0	301	307.99	1.94591	0
N169	59	0	1							0	0		0		0	0		0												0	0	0											0	3169	0	406	412.99	1.94591	0
N169	64	0	1							0	0		0		0	0		0												0	0	0											0	3169	0	441	447.99	1.94591	0
N169	65	0	1							0	0		0		0	0		0												0	0	0											0	3169	0	448	454.99	1.94591	0
N169	47	0	1							0	0		0		0	0		0												0	0	0											0	3169	0	322	328.99	1.94591	0
N169	97		1							0	0		0		0	0		0												0	0	0											1	3169	0	673	679.99	1.94591	0
N169	72	0	1							0	0		0		0	0		0												0	0	0											0	3169	0	497	503.99	1.94591	0
N169	3	0	1							0	0		0		0	0		0												0	0	0											0	3169	0	14	20.99	1.94591	0
N169	39	0	1							0	0		0		0	0		0												0	0	0											0	3169	0	266	272.99	1.94591	0
N169	6	0	1							0	0		0		0	0		0												0	0	0											0	3169	0	35	41.99	1.94591	0
N169	28	0	1							0	0		0		0	0		0												0	0	0											0	3169	0	189	195.99	1.94591	0
E001	15	0	1							0	0		0		0	0		0												0	0	0											0	1001	0	99	105.99	1.94591	0
E001	7	0	1							0	0		0		0	0		0												0	0	0											0	1001	0	43	55.99	2.56495	0
E001	109	0	1							0	0		0		0	0		0												0	0	0											0	1001	0	757	763.99	1.94591	0
E001	71	0	1			0	0	1	2	0	300		0	2	0	0		0	2	1	14	2	0	1	0	0	0	0	0	0	60	0		0	65.5636	0	65.5636	0	0	0	0	0	0	1001	1	496	509.99	2.63906	0
E001	32	0	1							0	0		0		0	0		0												0	0	0											1	1001	0	218	224.99	1.94591	0
E001	33	0	1							0	0		0		0	0		0												0	0	0											1	1001	0	225	231.99	1.94591	0
E001	104	0	1							0	0		0		0	0		0												0	0	0											0	1001	0	722	728.99	1.94591	0
E001	16	0	1							0	0		0		0	0		0												0	0	0											0	1001	0	106	112.99	1.94591	0
E001	84	0	1							0	0		0		0	0		0												0	0	0											0	1001	0	582	588.99	1.94591	0
E001	64	0	1							0	0		0		0	0		0												0	0	0											0	1001	0	442	448.99	1.94591	0
E001	20	1	1							0	0		0		0	0		0												0	0	0											0	1001	0	134	138.99	1.60944	0
E001	35	0	1							0	0		0		0	0		0												0	0	0											1	1001	0	239	245.99	1.94591	0
E001	8	0	1			1		2	2	0	300		0	2	0	0		0	2	2	15	0	0	0	0	0	0	0	0	0	0	0	self care	0	0	0	0	0	0	0	0	0	0	1001	1	56	73.99	2.89037	0
E001	88	0	1							0	0		0		0	0		0												0	0	0											0	1001	0	610	616.99	1.94591	0
E001	5	0	1							0	0		0		0	0		0												0	0	0											0	1001	0	29	35.99	1.94591	0
E001	95	0	1			0	0	1	2	0	300		0	2	0	0		0	2	2	6	1	0	1	0	0	0	0	0	0	180	0		0	190.962	0	190.962	0	0	0	0	0	0	1001	1	665	670.99	1.79176	0
E001	105	0	1							0	0		0		0	0		0												0	0	0											0	1001	0	729	735.99	1.94591	0
E001	87	0	1							0	0		0		0	0		0												0	0	0											0	1001	0	603	609.99	1.94591	0
E001	58	0	1							0	0		0		0	0		0												0	0	0											0	1001	0	400	406.99	1.94591	0
E001	57	0	1							0	0		0		0	0		0												0	0	0											0	1001	0	393	399.99	1.94591	0
E001	108	0	1							0	0		0		0	0		0												0	0	0											0	1001	0	750	756.99	1.94591	0
E001	14	0	1							0	0		0		0	0		0												0	0	0											0	1001	0	92	98.99	1.94591	0
E001	46	0	1			0	0	2	2	0	300		0	1	0	250	2	0	1	1	15	1	0	1	0	0	1	0	0	0	700	1900		0	764.909	2076.18	2841.09	0	0	0	0	273.182	0	1001	1	320	334.99	2.70805	0
E001	22	0	1							0	0		0		0	0		0												0	0	0											0	1001	0	148	154.99	1.94591	0
E001	18	0	1							0	0		0		0	0		0												0	0	0											0	1001	0	120	126.99	1.94591	0
E001	39	0	1							0	0		0		0	0		0												0	0	0											1	1001	0	267	273.99	1.94591	0
E001	38	0	1							0	0		0		0	0		0												0	0	0											1	1001	0	260	266.99	1.94591	0
E001	28	0	1							0	0		0		0	0		0												0	0	0											0	1001	0	190	196.99	1.94591	0
E001	60	0	1							0	0		0		0	0		0												0	0	0											0	1001	0	414	420.99	1.94591	0
E001	97	0	1							0	0		0		0	0		0												0	0	0											0	1001	0	671	679.99	2.19722	0
E001	94	0	1							0	0		0		0	0		0												0	0	0											0	1001	0	652	664.99	2.56495	0
E001	65	0	1							0	0		0		0	0		0												0	0	0											0	1001	0	449	455.99	1.94591	0
E001	36	0	1							0	0		0		0	0		0												0	0	0											1	1001	0	246	252.99	1.94591	0
E001	49	0	1							0	0		0		0	0		0												0	0	0											0	1001	0	335	343.99	2.19722	0
E001	6	0	1							0	0		0		0	0		0												0	0	0											0	1001	0	36	42.99	1.94591	0
E001	75	0	1							0	0		0		0	0		0												0	0	0											0	1001	0	519	525.99	1.94591	0
E001	54	0	1							0	0		0		0	0		0												0	0	0											0	1001	0	371	378.99	2.07944	0
E001	44	0	1							0	0		0		0	0		0												0	0	0											0	1001	0	302	308.99	1.94591	0
E001	55	0	1							0	0		0		0	0		0												0	0	0											0	1001	0	379	385.99	1.94591	0
E001	19	0	1							0	0		0		0	0		0												0	0	0											0	1001	0	127	133.99	1.94591	0
E001	91	0	1							0	0		0		0	0		0												0	0	0											0	1001	0	631	637.99	1.94591	0
E001	70	0	1							0	0		0		0	0		0												0	0	0											0	1001	0	484	495.99	2.48491	0
E001	53	0	1							0	0		0		0	0		0												0	0	0											0	1001	0	365	370.99	1.79176	0
E001	25	0	1							0	0		0		0	0		0												0	0	0											0	1001	0	167	175.99	2.19722	0
E001	34	0	1							0	0		0		0	0		0												0	0	0											1	1001	0	232	238.99	1.94591	0
E001	2	0	1							0	0		0		0	0		0												0	0	0											0	1001	0	8	14.99	1.94591	0
E001	45	0	1							0	0		0		0	0		0												0	0	0											0	1001	0	309	319.99	2.3979	0
E001	3	0	1							0	0		0		0	0		0												0	0	0											0	1001	0	15	21.99	1.94591	0
E001	68	0	1							0	0		0		0	0		0												0	0	0											0	1001	0	470	476.99	1.94591	0
E001	107	0	1							0	0		0		0	0		0												0	0	0											0	1001	0	743	749.99	1.94591	0
E001	50	0	1							0	0		0		0	0		0												0	0	0											0	1001	0	344	350.99	1.94591	0
E001	21	0	1							0	0		0		0	0		0												0	0	0											0	1001	0	139	147.99	2.19722	0
E001	61	0	1							0	0		0		0	0		0												0	0	0											0	1001	0	421	427.99	1.94591	0
E001	69	0	1							0	0		0		0	0		0												0	0	0											0	1001	0	477	483.99	1.94591	0
E001	77	0	1							0	0		0		0	0		0												0	0	0											0	1001	0	533	539.99	1.94591	0
E001	110		1							0	0		0		0	0		0												0	0	0											0	1001	0	764	770.99	1.94591	0
E001	100	0	1							0	0		0		0	0		0												0	0	0											0	1001	0	694	700.99	1.94591	0
E001	29	0	1							0	0		0		0	0		0												0	0	0											0	1001	0	197	202.99	1.79176	0
E001	83	0	1							0	0		0		0	0		0												0	0	0											0	1001	0	575	581.99	1.94591	0
E001	74	0	1							0	0		0		0	0		0												0	0	0											0	1001	0	510	518.99	2.19722	0
E001	41	0	1							0	0		0		0	0		0												0	0	0											1	1001	0	281	287.99	1.94591	0
E001	31	0	1							0	0		0		0	0		0												0	0	0											1	1001	0	211	217.99	1.94591	0
E001	86	0	1							0	0		0		0	0		0												0	0	0											0	1001	0	596	602.99	1.94591	0
E001	51	0	1							0	0		0		0	0		0												0	0	0											0	1001	0	351	357.99	1.94591	0
E001	17	0	1							0	0		0		0	0		0												0	0	0											0	1001	0	113	119.99	1.94591	0
E001	24	0	1			0	0	2	2	0	300		0	2	0	0		0	2	2	1	0	0	0	0	0	0	0	0	0	0	0	self care	0	0	0	0	0	0	0	0	0	0	1001	0	162	166.99	1.60944	0
E001	43	0	1							0	0		0		0	0		0												0	0	0											1	1001	0	295	301.99	1.94591	0
E001	99	0	1							0	0		0		0	0		0												0	0	0											0	1001	0	687	693.99	1.94591	0
E001	89		1							0	0		0		0	0		0												0	0	0											0	1001	0	617	623.99	1.94591	0
E001	98	0	1							0	0		0		0	0		0												0	0	0											0	1001	0	680	686.99	1.94591	0
E001	62	0	1							0	0		0		0	0		0												0	0	0											0	1001	0	428	434.99	1.94591	0
E001	103	0	1							0	0		0		0	0		0												0	0	0											0	1001	0	715	721.99	1.94591	0
E001	42	0	1							0	0		0		0	0		0												0	0	0											1	1001	0	288	294.99	1.94591	0
E001	92	0	1							0	0		0		0	0		0												0	0	0											0	1001	0	638	644.99	1.94591	0
E001	12	0	1							0	0		0		0	0		0												0	0	0											0	1001	0	74	84.99	2.3979	0
E001	81	0	1							0	0		0		0	0		0												0	0	0											0	1001	0	561	567.99	1.94591	0
E001	59	0	1							0	0		0		0	0		0												0	0	0											0	1001	0	407	413.99	1.94591	0
E001	56	0	1							0	0		0		0	0		0												0	0	0											0	1001	0	386	392.99	1.94591	0
E001	106	0	1							0	0		0		0	0		0												0	0	0											0	1001	0	736	742.99	1.94591	0
E001	40	0	1							0	0		0		0	0		0												0	0	0											1	1001	0	274	280.99	1.94591	0
E001	78	0	1							0	0		0		0	0		0												0	0	0											0	1001	0	540	546.99	1.94591	0
E001	23	1	1							0	0		0		0	0		0												0	0	0											0	1001	0	155	161.99	1.94591	0
E001	80	0	1							0	0		0		0	0		0												0	0	0											0	1001	0	554	560.99	1.94591	0
E001	13	0	1							0	0		0		0	0		0												0	0	0											0	1001	0	85	91.99	1.94591	0
E001	93	0	1							0	0		0		0	0		0												0	0	0											0	1001	0	645	651.99	1.94591	0
E001	76	0	1							0	0		0		0	0		0												0	0	0											0	1001	0	526	532.99	1.94591	0
E001	82	0	1							0	0		0		0	0		0												0	0	0											0	1001	0	568	574.99	1.94591	0
E001	4	0	1							0	0		0		0	0		0												0	0	0											0	1001	0	22	28.99	1.94591	0
E001	90	0	1							0	0		0		0	0		0												0	0	0											0	1001	0	624	630.99	1.94591	0
E001	27	0	1							0	0		0		0	0		0												0	0	0											0	1001	0	183	189.99	1.94591	0
E001	101	0	1							0	0		0		0	0		0												0	0	0											0	1001	0	701	707.99	1.94591	0
E001	26	0	1							0	0		0		0	0		0												0	0	0											0	1001	0	176	182.99	1.94591	0
E001	52	0	1							0	0		0		0	0		0												0	0	0											0	1001	0	358	364.99	1.94591	0
E001	66	0	1							0	0		0		0	0		0												0	0	0											0	1001	0	456	462.99	1.94591	0
E001	63	0	1							0	0		0		0	0		0												0	0	0											0	1001	0	435	441.99	1.94591	0
E001	85		1							0	0		0		0	0		0												0	0	0											0	1001	0	589	595.99	1.94591	0
E001	79	0	1							0	0		0		0	0		0												0	0	0											0	1001	0	547	553.99	1.94591	0
E001	30	0	1							0	0		0		0	0		0												0	0	0											1	1001	0	203	210.99	2.07944	0
E001	67	0	1							0	0		0		0	0		0												0	0	0											0	1001	0	463	469.99	1.94591	0
E001	102	0	1							0	0		0		0	0		0												0	0	0											0	1001	0	708	714.99	1.94591	0
E001	37	0	1							0	0		0		0	0		0												0	0	0											1	1001	0	253	259.99	1.94591	0
E003	92	0	1							0	0		0		0	0		0												0	0	0											0	1003	0	639	645.99	1.94591	0
E003	54	0	1							0	0		0		0	0		0												0	0	0											0	1003	0	371	378.99	2.07944	0
E003	65	0	1							0	0		0		0	0		0												0	0	0											0	1003	0	449	455.99	1.94591	0
E003	89	0	1							0	0		0		0	0		0												0	0	0											0	1003	0	618	624.99	1.94591	0
E003	23	0	1							0	0		0		0	0		0												0	0	0											0	1003	0	156	162.99	1.94591	0
E003	36	0	1							0	0		0		0	0		0												0	0	0											0	1003	0	246	252.99	1.94591	0
E003	62	0	1							0	0		0		0	0		0												0	0	0											0	1003	0	428	434.99	1.94591	0
E003	104	0	1							0	0		0		0	0		0												0	0	0											0	1003	0	722	728.99	1.94591	0
E003	46	0	1							0	0		0		0	0		0												0	0	0											0	1003	0	315	321.99	1.94591	0
E003	74	0	1							0	0		0		0	0		0												0	0	0											0	1003	0	512	518.99	1.94591	0
E003	69	0	1			0	2	1	1	0	600	2	0	2	0	0		0	2	2	11	1	0	0	0	0	1	0	0	102	300	0		111.458	327.818	0	439.276	0	0	0	655.636	0	0	1003	1	480	489.99	2.30259	0
E003	56	0	1							0	0		0		0	0		0												0	0	0											0	1003	0	386	392.99	1.94591	0
E003	102	0	1							0	0		0		0	0		0												0	0	0											0	1003	0	708	714.99	1.94591	0
E003	12	0	1							0	0		0		0	0		0												0	0	0											0	1003	0	79	85.99	1.94591	0
E003	44	0	1							0	0		0		0	0		0												0	0	0											0	1003	0	302	307.99	1.79176	0
E003	50	0	1							0	0		0		0	0		0												0	0	0											0	1003	0	344	350.99	1.94591	0
E003	79	0	1							0	0		0		0	0		0												0	0	0											0	1003	0	547	553.99	1.94591	0
E003	45	0	1							0	0		0		0	0		0												0	0	0											0	1003	0	308	314.99	1.94591	0
E003	75	0	1							0	0		0		0	0		0												0	0	0											0	1003	0	519	525.99	1.94591	0
E003	40	0	1							0	0		0		0	0		0												0	0	0											0	1003	0	274	280.99	1.94591	0
E003	52	0	1							0	0		0		0	0		0												0	0	0											0	1003	0	358	363.99	1.79176	0
E003	32	0	1							0	0		0		0	0		0												0	0	0											0	1003	0	218	224.99	1.94591	0
E003	24	0	1							0	0		0		0	0		0												0	0	0											0	1003	0	163	169.99	1.94591	0
E003	26	1	1							0	0		0		0	0		0												0	0	0											0	1003	0	177	183.99	1.94591	0
E003	98	0	1							0	0		0		0	0		0												0	0	0											0	1003	0	681	687.99	1.94591	0
E003	22	0	1							0	0		0		0	0		0												0	0	0											0	1003	0	146	155.99	2.30259	0
E003	101	0	1							0	0		0		0	0		0												0	0	0											0	1003	0	701	707.99	1.94591	0
E003	84	0	1							0	0		0		0	0		0												0	0	0											0	1003	0	583	589.99	1.94591	0
E003	42	0	1							0	0		0		0	0		0												0	0	0											0	1003	0	288	294.99	1.94591	0
E003	15	0	1							0	0		0		0	0		0												0	0	0											0	1003	0	100	106.99	1.94591	0
E003	68	0	1							0	0		0		0	0		0												0	0	0											0	1003	0	470	479.99	2.30259	0
E003	86	0	1							0	0		0		0	0		0												0	0	0											0	1003	0	597	603.99	1.94591	0
E003	107	0	1							0	0		0		0	0		0												0	0	0											0	1003	0	743	749.99	1.94591	0
E003	47	0	1							0	0		0		0	0		0												0	0	0											0	1003	0	322	328.99	1.94591	0
E003	63	0	1							0	0		0		0	0		0												0	0	0											0	1003	0	435	441.99	1.94591	0
E003	53	0	1							0	0		0		0	0		0												0	0	0											0	1003	0	364	370.99	1.94591	0
E003	109	0	1							0	0		0		0	0		0												0	0	0											0	1003	0	757	763.99	1.94591	0
E003	37	0	1							0	0		0		0	0		0												0	0	0											0	1003	0	253	259.99	1.94591	0
E003	59	0	1							0	0		0		0	0		0												0	0	0											0	1003	0	407	413.99	1.94591	0
E003	3	1	1							0	0		0		0	0		0												0	0	0											0	1003	0	16	21.99	1.79176	0
E003	103	0	1							0	0		0		0	0		0												0	0	0											0	1003	0	715	721.99	1.94591	0
E003	11	0	1							0	0		0		0	0		0												0	0	0											0	1003	0	72	78.99	1.94591	0
E003	5	1	1			0	6	1	1	0	200	2	0	2	0	0		0	2	2	12	1	0	0	0	0	1	0	0	60	100	0		67.5305	112.551	0	180.081	0	0	0	225.102	0	0	1003	1	29	54.99	3.2581	0
E003	81	0	1							0	0		0		0	0		0												0	0	0											0	1003	0	561	567.99	1.94591	0
E003	80	0	1							0	0		0		0	0		0												0	0	0											0	1003	0	554	560.99	1.94591	0
E003	96	0	1							0	0		0		0	0		0												0	0	0											0	1003	0	667	673.99	1.94591	0
E003	83	0	1							0	0		0		0	0		0												0	0	0											0	1003	0	575	582.99	2.07944	0
E003	41	0	1							0	0		0		0	0		0												0	0	0											0	1003	0	281	287.99	1.94591	0
E003	27	0	1							0	0		0		0	0		0												0	0	0											0	1003	0	184	189.99	1.79176	0
E003	55	0	1							0	0		0		0	0		0												0	0	0											0	1003	0	379	385.99	1.94591	0
E003	61	0	1							0	0		0		0	0		0												0	0	0											0	1003	0	421	427.99	1.94591	0
E003	72	0	1							0	0		0		0	0		0												0	0	0											0	1003	0	498	504.99	1.94591	0
E003	19	0	1							0	0		0		0	0		0												0	0	0											0	1003	0	128	133.99	1.79176	0
E003	29	0	1							0	0		0		0	0		0												0	0	0											0	1003	0	197	203.99	1.94591	0
E003	64	0	1							0	0		0		0	0		0												0	0	0											0	1003	0	442	448.99	1.94591	0
E003	58	0	1							0	0		0		0	0		0												0	0	0											0	1003	0	400	406.99	1.94591	0
E003	34	0	1			0	2	1	1	1	680	1	1400	2	0	0		0	1	2	14	2	0	0	0	0	1	0	0	378	1000	0		413.051	1092.73	0	1505.78	1529.82	0	1529.82	743.054	0	0	1003	1	231	245.99	2.70805	0
E003	33	0	1							0	0		0		0	0		0												0	0	0											0	1003	0	225	230.99	1.79176	0
E003	60	0	1							0	0		0		0	0		0												0	0	0											0	1003	0	414	420.99	1.94591	0
E003	57	0	1							0	0		0		0	0		0												0	0	0											0	1003	0	393	399.99	1.94591	0
E003	77	0	1							0	0		0		0	0		0												0	0	0											0	1003	0	533	539.99	1.94591	0
E003	25	0	1							0	0		0		0	0		0												0	0	0											0	1003	0	170	176.99	1.94591	0
E003	91	0	1							0	0		0		0	0		0												0	0	0											0	1003	0	632	638.99	1.94591	0
E003	43	0	1							0	0		0		0	0		0												0	0	0											0	1003	0	295	301.99	1.94591	0
E003	13	0	1							0	0		0		0	0		0												0	0	0											0	1003	0	86	92.99	1.94591	0
E003	76	0	1							0	0		0		0	0		0												0	0	0											0	1003	0	526	532.99	1.94591	0
E003	94	0	1							0	0		0		0	0		0												0	0	0											0	1003	0	653	659.99	1.94591	0
E003	9	0	1							0	0		0		0	0		0												0	0	0											0	1003	0	57	63.99	1.94591	0
E003	100	0	1							0	0		0		0	0		0												0	0	0											0	1003	0	695	700.99	1.79176	0
E003	97	0	1							0	0		0		0	0		0												0	0	0											0	1003	0	674	680.99	1.94591	0
E003	49	0	1							0	0		0		0	0		0												0	0	0											0	1003	0	337	343.99	1.94591	0
E003	73	0	1							0	0		0		0	0		0												0	0	0											0	1003	0	505	511.99	1.94591	0
E003	108		1							0	0		0		0	0		0												0	0	0											0	1003	0	750	756.99	1.94591	0
E003	87	0	1							0	0		0		0	0		0												0	0	0											0	1003	0	604	610.99	1.94591	0
E003	90	0	1							0	0		0		0	0		0												0	0	0											0	1003	0	625	631.99	1.94591	0
E003	10	0	1							0	0		0		0	0		0												0	0	0											0	1003	0	64	71.99	2.07944	0
E003	66	0	1							0	0		0		0	0		0												0	0	0											0	1003	0	456	462.99	1.94591	0
E003	21	0	1			0	5	1	1	0	250	2	0	1	0	350	2	0	1	2	3	0	0	0	0	0	0	0	0	0	0	0	handicap card	0	0	0	0	0	0	0	281.377	393.928	0	1003	1	142	145.99	1.38629	0
E003	39	0	1							0	0		0		0	0		0												0	0	0											0	1003	0	267	273.99	1.94591	0
E003	93	0	1							0	0		0		0	0		0												0	0	0											0	1003	0	646	652.99	1.94591	0
E003	78	0	1							0	0		0		0	0		0												0	0	0											0	1003	0	540	546.99	1.94591	0
E003	17	0	1							0	0		0		0	0		0												0	0	0											0	1003	0	114	120.99	1.94591	0
E003	88	0	1							0	0		0		0	0		0												0	0	0											0	1003	0	611	617.99	1.94591	0
E003	105	0	1							0	0		0		0	0		0												0	0	0											0	1003	0	729	735.99	1.94591	0
E003	20	0	1							0	0		0		0	0		0												0	0	0											0	1003	0	134	141.99	2.07944	0
E003	106	0	1							0	0		0		0	0		0												0	0	0											0	1003	0	736	742.99	1.94591	0
E003	51	0	1							0	0		0		0	0		0												0	0	0											0	1003	0	351	357.99	1.94591	0
E003	18	0	1							0	0		0		0	0		0												0	0	0											0	1003	0	121	127.99	1.94591	0
E003	38	0	1							0	0		0		0	0		0												0	0	0											0	1003	0	260	266.99	1.94591	0
E003	95	0	1							0	0		0		0	0		0												0	0	0											0	1003	0	660	666.99	1.94591	0
E003	14	0	1							0	0		0		0	0		0												0	0	0											0	1003	0	93	99.99	1.94591	0
E003	30	0	1							0	0		0		0	0		0												0	0	0											0	1003	0	204	210.99	1.94591	0
E003	16	0	1							0	0		0		0	0		0												0	0	0											0	1003	0	107	113.99	1.94591	0
E003	99	0	1							0	0		0		0	0		0												0	0	0											0	1003	0	688	694.99	1.94591	0
E003	67	0	1							0	0		0		0	0		0												0	0	0											0	1003	0	463	469.99	1.94591	0
E003	8	0	1							0	0		0		0	0		0												0	0	0											0	1003	0	55	56.99	0.693147	0
E003	31	0	1							0	0		0		0	0		0												0	0	0											0	1003	0	211	217.99	1.94591	0
E003	4	0	1							0	0		0		0	0		0												0	0	0											0	1003	0	22	28.99	1.94591	0
E003	71	0	1							0	0		0		0	0		0												0	0	0											0	1003	0	490	497.99	2.07944	0
E003	85	0	1							0	0		0		0	0		0												0	0	0											0	1003	0	590	596.99	1.94591	0
E003	28	0	1							0	0		0		0	0		0												0	0	0											0	1003	0	190	196.99	1.94591	0
E003	48	0	1							0	0		0		0	0		0												0	0	0											0	1003	0	329	336.99	2.07944	0
E003	82	0	1							0	0		0		0	0		0												0	0	0											0	1003	0	568	574.99	1.94591	0
E004	51	0	1							0	0		0		0	0		0												0	0	0											0	1004	0	352	358.99	1.94591	0
E004	59	0	1							0	0		0		0	0		0												0	0	0											0	1004	0	408	414.99	1.94591	0
E004	2	0	1							0	0		0		0	0		0												0	0	0											0	1004	0	12	15.99	1.38629	0
E004	29	0	1							0	0		0		0	0		0												0	0	0											0	1004	0	198	204.99	1.94591	0
E004	84	0	1							0	0		0		0	0		0												0	0	0											1	1004	0	583	589.99	1.94591	0
E004	70	0	1							0	0		0		0	0		0												0	0	0											0	1004	0	485	491.99	1.94591	0
E004	36	0	1							0	0		0		0	0		0												0	0	0											0	1004	0	247	253.99	1.94591	0
E004	98	0	1							0	0		0		0	0		0												0	0	0											0	1004	0	681	687.99	1.94591	0
E004	13	0	1							0	0		0		0	0		0												0	0	0											0	1004	0	86	97.99	2.48491	0
E004	83	0	1							0	0		0		0	0		0												0	0	0											1	1004	0	576	582.99	1.94591	0
E004	20	0	1							0	0		0		0	0		0												0	0	0											0	1004	0	134	140.99	1.94591	0
E004	11	0	1							0	0		0		0	0		0												0	0	0											0	1004	0	72	78.99	1.94591	0
E004	73	0	1							0	0		0		0	0		0												0	0	0											0	1004	0	506	512.99	1.94591	0
E004	103	0	1							0	0		0		0	0		0												0	0	0											0	1004	0	715	721.99	1.94591	0
E004	90	0	1							0	0		0		0	0		0												0	0	0											1	1004	0	625	631.99	1.94591	0
E004	55	0	1							0	0		0		0	0		0												0	0	0											0	1004	0	380	386.99	1.94591	0
E004	19	0	1							0	0		0		0	0		0												0	0	0											0	1004	0	128	133.99	1.79176	0
E004	82	0	1							0	0		0		0	0		0												0	0	0											1	1004	0	569	575.99	1.94591	0
E004	92	0	1							0	0		0		0	0		0												0	0	0											1	1004	0	639	645.99	1.94591	0
E004	49	0	1							0	0		0		0	0		0												0	0	0											0	1004	0	333	344.99	2.48491	0
E004	3	0	1							0	0		0		0	0		0												0	0	0											0	1004	0	16	21.99	1.79176	0
E004	41	0	1							0	0		0		0	0		0												0	0	0											0	1004	0	282	288.99	1.94591	0
E004	47	0	1			0	0	1	1	1	400	1	200	2	0	0		0	1	2	7	1	0	0	0	0	1	0	0	422	500	0		461.131	546.364	0	1007.49	218.545	0	218.545	437.091	0	0	1004	1	324	332.99	2.19722	0
E004	4	0	1							0	0		0		0	0		0												0	0	0											0	1004	0	22	28.99	1.94591	0
E004	17	0	1							0	0		0		0	0		0												0	0	0											0	1004	0	114	120.99	1.94591	0
E004	45	0	1							0	0		0		0	0		0												0	0	0											0	1004	0	310	316.99	1.94591	0
E004	44	0	1							0	0		0		0	0		0												0	0	0											0	1004	0	303	309.99	1.94591	0
E004	23	0	1							0	0		0		0	0		0												0	0	0											0	1004	0	156	162.99	1.94591	0
E004	60	0	1							0	0		0		0	0		0												0	0	0											0	1004	0	415	421.99	1.94591	0
E004	52	0	1							0	0		0		0	0		0												0	0	0											0	1004	0	359	365.99	1.94591	0
E004	87	0	1							0	0		0		0	0		0												0	0	0											1	1004	0	604	610.99	1.94591	0
E004	95	0	1							0	0		0		0	0		0												0	0	0											1	1004	0	660	666.99	1.94591	0
E004	104	0	1							0	0		0		0	0		0												0	0	0											0	1004	0	722	728.99	1.94591	0
E004	75	1	1			0	0	1	1	1	500	2	0	2	0	0		0	1	2	5	1	0	0	0	0	1	0	0	250	150	0		265.225	159.135	0	424.36	0	0	0	530.45	0	0	1004	1	524	530.99	1.94591	0
E004	68	0	1							0	0		0		0	0		0												0	0	0											0	1004	0	471	477.99	1.94591	0
E004	97	0	1							0	0		0		0	0		0												0	0	0											0	1004	0	674	680.99	1.94591	0
E004	54	0	1							0	0		0		0	0		0												0	0	0											0	1004	0	373	379.99	1.94591	0
E004	6	0	1							0	0		0		0	0		0												0	0	0											0	1004	0	36	42.99	1.94591	0
E004	27	0	1							0	0		0		0	0		0												0	0	0											0	1004	0	184	190.99	1.94591	0
E004	61	0	1							0	0		0		0	0		0												0	0	0											0	1004	0	422	428.99	1.94591	0
E004	57	0	1							0	0		0		0	0		0												0	0	0											0	1004	0	394	400.99	1.94591	0
E004	9	0	1							0	0		0		0	0		0												0	0	0											0	1004	0	56	62.99	1.94591	0
E004	63	0	1							0	0		0		0	0		0												0	0	0											0	1004	0	436	442.99	1.94591	0
E004	34	0	1							0	0		0		0	0		0												0	0	0											0	1004	0	233	239.99	1.94591	0
E004	86	0	1							0	0		0		0	0		0												0	0	0											1	1004	0	597	603.99	1.94591	0
E004	58	0	1							0	0		0		0	0		0												0	0	0											0	1004	0	401	407.99	1.94591	0
E004	99	0	1							0	0		0		0	0		0												0	0	0											0	1004	0	688	694.99	1.94591	0
E004	16	0	1							0	0		0		0	0		0												0	0	0											0	1004	0	102	113.99	2.48491	0
E004	72	0	1							0	0		0		0	0		0												0	0	0											0	1004	0	499	505.99	1.94591	0
E004	8	0	1							0	0		0		0	0		0												0	0	0											0	1004	0	50	55.99	1.79176	0
E004	50	0	1							0	0		0		0	0		0												0	0	0											0	1004	0	345	351.99	1.94591	0
E004	21	0	1							0	0		0		0	0		0												0	0	0											0	1004	0	141	147.99	1.94591	0
E004	43	0	1							0	0		0		0	0		0												0	0	0											0	1004	0	296	302.99	1.94591	0
E004	101	0	1							0	0		0		0	0		0												0	0	0											0	1004	0	701	707.99	1.94591	0
E004	25	0	1							0	0		0		0	0		0												0	0	0											0	1004	0	170	176.99	1.94591	0
E004	26	0	1							0	0		0		0	0		0												0	0	0											0	1004	0	177	183.99	1.94591	0
E004	80	0	1							0	0		0		0	0		0												0	0	0											1	1004	0	555	561.99	1.94591	0
E004	71	0	1							0	0		0		0	0		0												0	0	0											0	1004	0	492	498.99	1.94591	0
E004	102	0	1							0	0		0		0	0		0												0	0	0											0	1004	0	708	714.99	1.94591	0
E004	35	0	1							0	0		0		0	0		0												0	0	0											0	1004	0	240	246.99	1.94591	0
E004	62	0	1							0	0		0		0	0		0												0	0	0											0	1004	0	429	435.99	1.94591	0
E004	56	0	1							0	0		0		0	0		0												0	0	0											0	1004	0	387	393.99	1.94591	0
E004	69	0	1							0	0		0		0	0		0												0	0	0											0	1004	0	478	484.99	1.94591	0
E004	24	0	1							0	0		0		0	0		0												0	0	0											0	1004	0	163	169.99	1.94591	0
E004	67	0	1							0	0		0		0	0		0												0	0	0											0	1004	0	464	470.99	1.94591	0
E004	28	0	1							0	0		0		0	0		0												0	0	0											0	1004	0	191	197.99	1.94591	0
E004	5	0	1							0	0		0		0	0		0												0	0	0											0	1004	0	29	35.99	1.94591	0
E004	39	0	1							0	0		0		0	0		0												0	0	0											0	1004	0	268	274.99	1.94591	0
E004	12	0	1							0	0		0		0	0		0												0	0	0											0	1004	0	79	85.99	1.94591	0
E004	96	0	1							0	0		0		0	0		0												0	0	0											0	1004	0	667	673.99	1.94591	0
E004	22	0	1							0	0		0		0	0		0												0	0	0											0	1004	0	148	155.99	2.07944	0
E004	37	0	1							0	0		0		0	0		0												0	0	0											0	1004	0	254	260.99	1.94591	0
E004	106	0	1							0	0		0		0	0		0												0	0	0											0	1004	0	736	742.99	1.94591	0
E004	88	0	1							0	0		0		0	0		0												0	0	0											1	1004	0	611	617.99	1.94591	0
E004	74	0	1							0	0		0		0	0		0												0	0	0											0	1004	0	513	523.99	2.3979	0
E004	65	0	1							0	0		0		0	0		0												0	0	0											0	1004	0	450	456.99	1.94591	0
E004	105	0	1							0	0		0		0	0		0												0	0	0											0	1004	0	729	735.99	1.94591	0
E004	53	0	1							0	0		0		0	0		0												0	0	0											0	1004	0	366	372.99	1.94591	0
E004	40	0	1							0	0		0		0	0		0												0	0	0											0	1004	0	275	281.99	1.94591	0
E004	38	0	1							0	0		0		0	0		0												0	0	0											0	1004	0	261	267.99	1.94591	0
E004	81	0	1							0	0		0		0	0		0												0	0	0											1	1004	0	562	568.99	1.94591	0
E004	18	0	1							0	0		0		0	0		0												0	0	0											0	1004	0	121	127.99	1.94591	0
E004	85	0	1							0	0		0		0	0		0												0	0	0											1	1004	0	590	596.99	1.94591	0
E004	66	0	1							0	0		0		0	0		0												0	0	0											0	1004	0	457	463.99	1.94591	0
E004	32	0	1							0	0		0		0	0		0												0	0	0											0	1004	0	219	225.99	1.94591	0
E004	100	0	1							0	0		0		0	0		0												0	0	0											0	1004	0	695	700.99	1.79176	0
E004	7	0	1							0	0		0		0	0		0												0	0	0											0	1004	0	43	49.99	1.94591	0
E004	14	0	1			0	0	2	2	0	300		0	1	0	300	2	0	2	2	3	0	0	0	0	0	0	0	0	0	0	0	self care	0	0	0	0	0	0	0	0	337.653	0	1004	1	98	101.99	1.38629	0
E004	89	0	1							0	0		0		0	0		0												0	0	0											1	1004	0	618	624.99	1.94591	0
E004	30	0	1							0	0		0		0	0		0												0	0	0											0	1004	0	205	211.99	1.94591	0
E004	46	0	1							0	0		0		0	0		0												0	0	0											0	1004	0	317	323.99	1.94591	0
E004	78	0	1							0	0		0		0	0		0												0	0	0											0	1004	0	541	547.99	1.94591	0
E004	33	0	1							0	0		0		0	0		0												0	0	0											0	1004	0	226	232.99	1.94591	0
E004	91	0	1							0	0		0		0	0		0												0	0	0											1	1004	0	632	638.99	1.94591	0
E004	64	0	1							0	0		0		0	0		0												0	0	0											0	1004	0	443	449.99	1.94591	0
E004	77	0	1							0	0		0		0	0		0												0	0	0											0	1004	0	531	540.99	2.30259	0
E004	31	0	1							0	0		0		0	0		0												0	0	0											0	1004	0	212	218.99	1.94591	0
E004	10	0	1							0	0		0		0	0		0												0	0	0											0	1004	0	63	71.99	2.19722	0
E004	79	0	1							0	0		0		0	0		0												0	0	0											0	1004	0	548	554.99	1.94591	0
E004	93	0	1							0	0		0		0	0		0												0	0	0											1	1004	0	646	652.99	1.94591	0
E004	94	0	1							0	0		0		0	0		0												0	0	0											1	1004	0	653	659.99	1.94591	0
E004	42	0	1							0	0		0		0	0		0												0	0	0											0	1004	0	289	295.99	1.94591	0
E006	89	0	1							0	0		0		0	0		0												0	0	0											0	1006	0	621	627.99	1.94591	0
E006	49	0	1							0	0		0		0	0		0												0	0	0											0	1006	0	341	347.99	1.94591	0
E006	83	0	1							0	0		0		0	0		0												0	0	0											0	1006	0	579	585.99	1.94591	0
E006	48	0	1							0	0		0		0	0		0												0	0	0											0	1006	0	334	340.99	1.94591	0
E006	73	0	1							0	0		0		0	0		0												0	0	0											0	1006	0	509	515.99	1.94591	0
E006	74	0	1							0	0		0		0	0		0												0	0	0											0	1006	0	516	522.99	1.94591	0
E006	57	0	1							0	0		0		0	0		0												0	0	0											0	1006	0	397	403.99	1.94591	0
E006	18	0	1							0	0		0		0	0		0												0	0	0											2	1006	0	124	130.99	1.94591	0
E006	104	0	1							0	0		0		0	0		0												0	0	0											0	1006	0	722	728.99	1.94591	0
E006	25		1							0	0		0		0	0		0												0	0	0											2	1006	0	173	179.99	1.94591	0
E006	111	0	1							0	0		0		0	0		0												0	0	0											0	1006	0	771	777.99	1.94591	0
E006	46	0	1							0	0		0		0	0		0												0	0	0											0	1006	0	320	326.99	1.94591	0
E006	7	0	1							0	0		0		0	0		0												0	0	0											2	1006	0	49	52.99	1.38629	0
E006	98	0	1							0	0		0		0	0		0												0	0	0											0	1006	0	684	690.99	1.94591	0
E006	92	0	1							0	0		0		0	0		0												0	0	0											0	1006	0	642	648.99	1.94591	0
E006	14	0	1							0	0		0		0	0		0												0	0	0											2	1006	0	95	101.99	1.94591	0
E006	96	0	1							0	0		0		0	0		0												0	0	0											0	1006	0	670	676.99	1.94591	0
E006	22	0	1							0	0		0		0	0		0												0	0	0											2	1006	0	152	158.99	1.94591	0
E006	17	0	1							0	0		0		0	0		0												0	0	0											2	1006	0	117	123.99	1.94591	0
E006	45	0	1							0	0		0		0	0		0												0	0	0											0	1006	0	313	319.99	1.94591	0
E006	108	0	1							0	0		0		0	0		0												0	0	0											0	1006	0	750	756.99	1.94591	0
E006	28	0	1							0	0		0		0	0		0												0	0	0											2	1006	0	194	200.99	1.94591	0
E006	23	0	1							0	0		0		0	0		0												0	0	0											2	1006	0	159	165.99	1.94591	0
E006	71	0	1							0	0		0		0	0		0												0	0	0											0	1006	0	495	501.99	1.94591	0
E006	77	0	1							0	0		0		0	0		0												0	0	0											0	1006	0	537	543.99	1.94591	0
E006	24	0	1							0	0		0		0	0		0												0	0	0											2	1006	0	166	172.99	1.94591	0
E006	110	0	1							0	0		0		0	0		0												0	0	0											0	1006	0	764	770.99	1.94591	0
E006	8	0	1							0	0		0		0	0		0												0	0	0											2	1006	0	53	58.99	1.79176	0
E006	30	0	1							0	0		0		0	0		0												0	0	0											2	1006	0	208	214.99	1.94591	0
E006	88	0	1							0	0		0		0	0		0												0	0	0											0	1006	0	614	620.99	1.94591	0
E006	54	0	1							0	0		0		0	0		0												0	0	0											0	1006	0	376	382.99	1.94591	0
E006	40	0	1							0	0		0		0	0		0												0	0	0											2	1006	0	278	284.99	1.94591	0
E006	59	0	1							0	0		0		0	0		0												0	0	0											0	1006	0	411	417.99	1.94591	0
E006	95	0	1							0	0		0		0	0		0												0	0	0											0	1006	0	663	669.99	1.94591	0
E006	15	0	1							0	0		0		0	0		0												0	0	0											2	1006	0	102	108.99	1.94591	0
E006	38	0	1							0	0		0		0	0		0												0	0	0											2	1006	0	264	270.99	1.94591	0
E006	26		1							0	0		0		0	0		0												0	0	0											2	1006	0	180	182.99	1.09861	0
E006	97	0	1							0	0		0		0	0		0												0	0	0											0	1006	0	677	683.99	1.94591	0
E006	4		1			0	0	1	1	0	1000	2	0	2	0	0		0	2	2	7	1	0	0	0	0	1	0	0	1192	100	0		1341.61	112.551	0	1454.16	0	0	0	1125.51	0	0	1006	1	28	48.99	3.04452	0
E006	79	0	1							0	0		0		0	0		0												0	0	0											0	1006	0	551	557.99	1.94591	0
E006	58	0	1							0	0		0		0	0		0												0	0	0											0	1006	0	404	410.99	1.94591	0
E006	102	0	1							0	0		0		0	0		0												0	0	0											0	1006	0	708	714.99	1.94591	0
E006	78	0	1							0	0		0		0	0		0												0	0	0											0	1006	0	544	550.99	1.94591	0
E006	51	0	1							0	0		0		0	0		0												0	0	0											0	1006	0	355	361.99	1.94591	0
E006	72	0	1							0	0		0		0	0		0												0	0	0											0	1006	0	502	508.99	1.94591	0
E006	82	0	1							0	0		0		0	0		0												0	0	0											0	1006	0	572	578.99	1.94591	0
E006	76	0	1							0	0		0		0	0		0												0	0	0											0	1006	0	530	536.99	1.94591	0
E006	68	0	1							0	0		0		0	0		0												0	0	0											0	1006	0	474	480.99	1.94591	0
E006	43	0	1							0	0		0		0	0		0												0	0	0											0	1006	0	299	305.99	1.94591	0
E006	37	0	1							0	0		0		0	0		0												0	0	0											2	1006	0	257	263.99	1.94591	0
E006	69	0	1							0	0		0		0	0		0												0	0	0											0	1006	0	481	487.99	1.94591	0
E006	21	0	1							0	0		0		0	0		0												0	0	0											2	1006	0	144	151.99	2.07944	0
E006	70	0	1							0	0		0		0	0		0												0	0	0											0	1006	0	488	494.99	1.94591	0
E006	20	0	1							0	0		0		0	0		0												0	0	0											2	1006	0	137	143.99	1.94591	0
E006	55	0	1							0	0		0		0	0		0												0	0	0											0	1006	0	383	389.99	1.94591	0
E006	80	0	1							0	0		0		0	0		0												0	0	0											0	1006	0	558	564.99	1.94591	0
E006	3	0	1							0	0		0		0	0		0												0	0	0											0	1006	0	12	27.99	2.77259	0
E006	66	0	1							0	0		0		0	0		0												0	0	0											0	1006	0	460	466.99	1.94591	0
E006	36	0	1							0	0		0		0	0		0												0	0	0											2	1006	0	249	256.99	2.07944	0
E006	87	0	1							0	0		0		0	0		0												0	0	0											0	1006	0	607	613.99	1.94591	0
E006	100	0	1							0	0		0		0	0		0												0	0	0											0	1006	0	694	700.99	1.94591	0
E006	16	0	1							0	0		0		0	0		0												0	0	0											2	1006	0	109	116.99	2.07944	0
E006	29	0	1							0	0		0		0	0		0												0	0	0											2	1006	0	201	207.99	1.94591	0
E006	11	0	1							0	0		0		0	0		0												0	0	0											2	1006	0	74	80.99	1.94591	0
E006	61	0	1							0	0		0		0	0		0												0	0	0											0	1006	0	425	431.99	1.94591	0
E006	27	0	1							0	0		0		0	0		0												0	0	0											2	1006	0	183	193.99	2.3979	0
E006	12	0	1							0	0		0		0	0		0												0	0	0											2	1006	0	81	87.99	1.94591	0
E006	99	0	1							0	0		0		0	0		0												0	0	0											0	1006	0	691	693.99	1.09861	0
E006	42	0	1							0	0		0		0	0		0												0	0	0											0	1006	0	292	298.99	1.94591	0
E006	107	0	1							0	0		0		0	0		0												0	0	0											0	1006	0	743	749.99	1.94591	0
E006	109	0	1							0	0		0		0	0		0												0	0	0											0	1006	0	757	763.99	1.94591	0
E006	31	0	1							0	0		0		0	0		0												0	0	0											2	1006	0	215	221.99	1.94591	0
E006	67	0	1							0	0		0		0	0		0												0	0	0											0	1006	0	467	473.99	1.94591	0
E006	105	0	1							0	0		0		0	0		0												0	0	0											0	1006	0	729	735.99	1.94591	0
E006	81	0	1							0	0		0		0	0		0												0	0	0											0	1006	0	565	571.99	1.94591	0
E006	91	0	1							0	0		0		0	0		0												0	0	0											0	1006	0	635	641.99	1.94591	0
E006	33	0	1							0	0		0		0	0		0												0	0	0											2	1006	0	229	235.99	1.94591	0
E006	53	0	1							0	0		0		0	0		0												0	0	0											0	1006	0	369	375.99	1.94591	0
E006	56	0	1							0	0		0		0	0		0												0	0	0											0	1006	0	390	396.99	1.94591	0
E006	39	0	1							0	0		0		0	0		0												0	0	0											2	1006	0	271	277.99	1.94591	0
E006	52	0	1							0	0		0		0	0		0												0	0	0											0	1006	0	362	368.99	1.94591	0
E006	90	0	1							0	0		0		0	0		0												0	0	0											0	1006	0	628	634.99	1.94591	0
E006	65	0	1							0	0		0		0	0		0												0	0	0											0	1006	0	453	459.99	1.94591	0
E006	94	0	1							0	0		0		0	0		0												0	0	0											0	1006	0	656	662.99	1.94591	0
E006	85	0	1							0	0		0		0	0		0												0	0	0											0	1006	0	593	599.99	1.94591	0
E006	86	0	1							0	0		0		0	0		0												0	0	0											0	1006	0	600	606.99	1.94591	0
E006	10	0	1							0	0		0		0	0		0												0	0	0											2	1006	0	67	73.99	1.94591	0
E006	19	0	1							0	0		0		0	0		0												0	0	0											2	1006	0	131	136.99	1.79176	0
E006	103	0	1							0	0		0		0	0		0												0	0	0											0	1006	0	715	721.99	1.94591	0
E006	41	0	1							0	0		0		0	0		0												0	0	0											2	1006	0	285	291.99	1.94591	0
E006	112	0	1							0	0		0		0	0		0												0	0	0											0	1006	0	778	784.99	1.94591	0
E006	47	0	1							0	0		0		0	0		0												0	0	0											0	1006	0	327	333.99	1.94591	0
E006	93	0	1							0	0		0		0	0		0												0	0	0											0	1006	0	649	655.99	1.94591	0
E006	64	0	1							0	0		0		0	0		0												0	0	0											0	1006	0	442	452.99	2.3979	0
E006	13	0	1							0	0		0		0	0		0												0	0	0											2	1006	0	88	94.99	1.94591	0
E006	50	0	1							0	0		0		0	0		0												0	0	0											0	1006	0	348	354.99	1.94591	0
E006	32	0	1							0	0		0		0	0		0												0	0	0											2	1006	0	222	228.99	1.94591	0
E006	106	0	1							0	0		0		0	0		0												0	0	0											0	1006	0	736	742.99	1.94591	0
E006	75	0	1							0	0		0		0	0		0												0	0	0											0	1006	0	523	529.99	1.94591	0
E006	113	0	1							0	0		0		0	0		0												0	0	0											0	1006	0	785	791.99	1.94591	0
E006	60	0	1							0	0		0		0	0		0												0	0	0											0	1006	0	418	424.99	1.94591	0
E006	9	0	1							0	0		0		0	0		0												0	0	0											2	1006	0	59	66.99	2.07944	0
E006	44	0	1							0	0		0		0	0		0												0	0	0											0	1006	0	306	312.99	1.94591	0
E006	34	0	1							0	0		0		0	0		0												0	0	0											2	1006	0	236	242.99	1.94591	0
E006	62	0	1			0	0	2	2	0	300		0	2	0	0		0	2	2	9	1	0	0	0	0	1	0	0	141	300	0		154.075	327.818	0	481.893	0	0	0	0	0	0	1006	1	432	441.99	2.30259	1
E006	84	0	1							0	0		0		0	0		0												0	0	0											0	1006	0	586	592.99	1.94591	0
E006	101	0	1							0	0		0		0	0		0												0	0	0											0	1006	0	701	707.99	1.94591	0
E006	35	0	1							0	0		0		0	0		0												0	0	0											2	1006	0	243	248.99	1.79176	0
E007	72	0	1							0	0		0		0	0		0												0	0	0											0	1007	0	494	504.99	2.3979	0
E007	2	1	1							0	0		0		0	0		0												0	0	0											2	1007	0	8	14.99	1.94591	0
E007	98	0	1							0	0		0		0	0		0												0	0	0											0	1007	0	680	686.99	1.94591	0
E007	49	0	1							0	0		0		0	0		0												0	0	0											0	1007	0	337	343.99	1.94591	0
E007	74	0	1							0	0		0		0	0		0												0	0	0											0	1007	0	513	518.99	1.79176	0
E007	39	0	1							0	0		0		0	0		0												0	0	0											2	1007	0	267	273.99	1.94591	0
E007	20	0	1							0	0		0		0	0		0												0	0	0											2	1007	0	134	140.99	1.94591	0
E007	38	0	1							0	0		0		0	0		0												0	0	0											2	1007	0	260	266.99	1.94591	0
E007	37	0	1							0	0		0		0	0		0												0	0	0											2	1007	0	253	259.99	1.94591	0
E007	69	0	1			0	0	2	2	0	300		0	2	0	0		0	2	1	14	1	0	1	0	0	0	0	0	0	200	720		0	218.545	786.763	1005.31	0	0	0	0	0	0	1007	1	481	493.99	2.56495	0
E007	79	0	1							0	0		0		0	0		0												0	0	0											0	1007	0	547	553.99	1.94591	0
E007	33	1	1			0	0	2	2	0	300		0	2	0	0		0	2	2	10	1	0	0	0	0	1	0	0	150	300	0		163.909	327.818	0	491.727	0	0	0	0	0	2	1007	1	225	234.99	2.30259	0
E007	8	0	1							0	0		0		0	0		0												0	0	0											2	1007	0	50	55.99	1.79176	0
E007	91	0	1							0	0		0		0	0		0												0	0	0											0	1007	0	630	637.99	2.07944	0
E007	59	0	1							0	0		0		0	0		0												0	0	0											0	1007	0	407	413.99	1.94591	0
E007	41	0	1							0	0		0		0	0		0												0	0	0											2	1007	0	281	287.99	1.94591	0
E007	35	0	1							0	0		0		0	0		0												0	0	0											2	1007	0	235	245.99	2.3979	0
E007	15	0	1							0	0		0		0	0		0												0	0	0											2	1007	0	99	104.99	1.79176	0
E007	93	0	1							0	0		0		0	0		0												0	0	0											0	1007	0	645	651.99	1.94591	0
E007	81	0	1							0	0		0		0	0		0												0	0	0											0	1007	0	561	567.99	1.94591	0
E007	85	0	1							0	0		0		0	0		0												0	0	0											0	1007	0	589	595.99	1.94591	0
E007	13	0	1							0	0		0		0	0		0												0	0	0											2	1007	0	85	91.99	1.94591	0
E007	84	0	1							0	0		0		0	0		0												0	0	0											0	1007	0	582	588.99	1.94591	0
E007	10	0	1							0	0		0		0	0		0												0	0	0											2	1007	0	64	70.99	1.94591	0
E007	104	0	1							0	0		0		0	0		0												0	0	0											0	1007	0	722	728.99	1.94591	0
E007	26	0	1							0	0		0		0	0		0												0	0	0											2	1007	0	171	182.99	2.48491	0
E007	18	0	1							0	0		0		0	0		0												0	0	0											2	1007	0	120	126.99	1.94591	0
E007	29	0	1							0	0		0		0	0		0												0	0	0											2	1007	0	197	203.99	1.94591	0
E007	90	0	1							0	0		0		0	0		0												0	0	0											0	1007	0	624	629.99	1.79176	0
E007	68	0	1							0	0		0		0	0		0												0	0	0											0	1007	0	470	480.99	2.3979	0
E007	65	0	1							0	0		0		0	0		0												0	0	0											0	1007	0	449	455.99	1.94591	0
E007	4	1	1							0	0		0		0	0		0												0	0	0											2	1007	0	22	28.99	1.94591	0
E007	97	0	1							0	0		0		0	0		0												0	0	0											0	1007	0	673	679.99	1.94591	0
E007	76	0	1							0	0		0		0	0		0												0	0	0											0	1007	0	526	532.99	1.94591	0
E007	30	0	1							0	0		0		0	0		0												0	0	0											2	1007	0	204	210.99	1.94591	0
E007	31	0	1							0	0		0		0	0		0												0	0	0											2	1007	0	211	217.99	1.94591	0
E007	87	0	1							0	0		0		0	0		0												0	0	0											0	1007	0	603	609.99	1.94591	0
E007	32	0	1							0	0		0		0	0		0												0	0	0											2	1007	0	218	224.99	1.94591	0
E007	6	0	1							0	0		0		0	0		0												0	0	0											2	1007	0	36	42.99	1.94591	0
E007	3		1			0	0	1	1	0	100	2	0	2	0	0		0	2	2	3	0	0	0	0	0	1	0	0	200	30	0		225.102	33.7653	0	258.867	0	0	0	112.551	0	2	1007	0	15	21.99	1.94591	0
E007	45	0	1							0	0		0		0	0		0												0	0	0											0	1007	0	309	315.99	1.94591	0
E007	96	0	1							0	0		0		0	0		0												0	0	0											0	1007	0	666	672.99	1.94591	0
E007	105	0	1							0	0		0		0	0		0												0	0	0											0	1007	0	729	735.99	1.94591	0
E007	82	0	1							0	0		0		0	0		0												0	0	0											0	1007	0	568	574.99	1.94591	0
E007	92	0	1							0	0		0		0	0		0												0	0	0											0	1007	0	638	644.99	1.94591	0
E007	80	0	1							0	0		0		0	0		0												0	0	0											0	1007	0	554	560.99	1.94591	0
E007	101	0	1							0	0		0		0	0		0												0	0	0											0	1007	0	701	707.99	1.94591	0
E007	11	0	1							0	0		0		0	0		0												0	0	0											2	1007	0	71	77.99	1.94591	0
E007	60	0	1							0	0		0		0	0		0												0	0	0											0	1007	0	414	422.99	2.19722	0
E007	73	0	1							0	0		0		0	0		0												0	0	0											0	1007	0	505	512.99	2.07944	0
E007	42	0	1							0	0		0		0	0		0												0	0	0											2	1007	0	288	294.99	1.94591	0
E007	12	0	1							0	0		0		0	0		0												0	0	0											2	1007	0	78	84.99	1.94591	0
E007	46	0	1							0	0		0		0	0		0												0	0	0											0	1007	0	316	322.99	1.94591	0
E007	40	0	1							0	0		0		0	0		0												0	0	0											2	1007	0	274	280.99	1.94591	0
E007	43		1							0	0		0		0	0		0												0	0	0											0	1007	0	295	301.99	1.94591	0
E007	64	0	1							0	0		0		0	0		0												0	0	0											0	1007	0	442	448.99	1.94591	0
E007	5	0	1							0	0		0		0	0		0												0	0	0											2	1007	0	29	35.99	1.94591	0
E007	102	0	1							0	0		0		0	0		0												0	0	0											0	1007	0	708	714.99	1.94591	0
E007	58	0	1							0	0		0		0	0		0												0	0	0											0	1007	0	399	406.99	2.07944	0
E007	44		1							0	0		0		0	0		0												0	0	0											0	1007	0	302	308.99	1.94591	0
E007	50	0	1							0	0		0		0	0		0												0	0	0											0	1007	0	344	350.99	1.94591	0
E007	19		1							0	0		0		0	0		0												0	0	0											2	1007	0	127	133.99	1.94591	0
E007	54	0	1							0	0		0		0	0		0												0	0	0											0	1007	0	368	384.99	2.83321	0
E007	9	1	1			0	0	1	1	0	100	2	0	2	0	0		0	2	2	7	1	0	0	0	0	1	0	0	200	100	0		225.102	112.551	0	337.653	0	0	0	112.551	0	2	1007	0	56	63.99	2.07944	0
E007	88	0	1							0	0		0		0	0		0												0	0	0											0	1007	0	610	616.99	1.94591	0
E007	103	0	1							0	0		0		0	0		0												0	0	0											0	1007	0	715	721.99	1.94591	0
E007	67	0	1							0	0		0		0	0		0												0	0	0											0	1007	0	463	469.99	1.94591	0
E007	7	0	1							0	0		0		0	0		0												0	0	0											2	1007	0	43	49.99	1.94591	0
E007	22	0	1							0	0		0		0	0		0												0	0	0											2	1007	0	148	157.99	2.30259	0
E007	94	0	1							0	0		0		0	0		0												0	0	0											0	1007	0	652	658.99	1.94591	0
E007	14	0	1							0	0		0		0	0		0												0	0	0											2	1007	0	92	98.99	1.94591	0
E007	78	0	1							0	0		0		0	0		0												0	0	0											0	1007	0	540	546.99	1.94591	0
E007	47		1							0	0		0		0	0		0												0	0	0											0	1007	0	323	329.99	1.94591	0
E007	17	0	1							0	0		0		0	0		0												0	0	0											2	1007	0	113	119.99	1.94591	0
E007	51	0	1							0	0		0		0	0		0												0	0	0											0	1007	0	351	357.99	1.94591	0
E007	99	1	1			0	0	2	2	0	300		0	2	0	0		0	2	2	11	1	0	0	0	0	1	0	0	129	250	0		136.856	265.225	0	402.081	0	0	0	0	0	0	1007	0	687	692.99	1.79176	0
E007	36	0	1							0	0		0		0	0		0												0	0	0											2	1007	0	246	252.99	1.94591	0
E007	63	0	1							0	0		0		0	0		0												0	0	0											0	1007	0	431	441.99	2.3979	0
E007	89	0	1							0	0		0		0	0		0												0	0	0											0	1007	0	617	623.99	1.94591	0
E007	23	0	1			0	0	1	2	0	300		0	2	0	0		0	2	1	13	2	0	0	0	0	1	0	0	770	570	0		841.4	622.854	0	1464.25	0	0	0	0	0	2	1007	1	158	170.99	2.56495	0
E007	100	0	1							0	0		0		0	0		0												0	0	0											0	1007	0	693	700.99	2.07944	0
E007	95	0	1							0	0		0		0	0		0												0	0	0											0	1007	0	659	665.99	1.94591	0
E007	61	1	1			0	0	2	2	0	300		0	2	0	0		0	2	1	13	1	0	1	0	0	0	0	0	184	200	0		201.062	218.545	0	419.607	0	0	0	0	0	0	1007	1	423	430.99	2.07944	0
E007	27	0	1							0	0		0		0	0		0												0	0	0											2	1007	0	183	189.99	1.94591	0
E007	75	0	1							0	0		0		0	0		0												0	0	0											0	1007	0	519	525.99	1.94591	0
E007	66	0	1							0	0		0		0	0		0												0	0	0											0	1007	0	456	462.99	1.94591	0
E007	106	0	1							0	0		0		0	0		0												0	0	0											0	1007	0	736	741.99	1.79176	0
E007	21	0	1							0	0		0		0	0		0												0	0	0											2	1007	0	141	147.99	1.94591	0
E007	55	0	1			0	0	1	2	0	300		0	2	0	0		0	2	1	14	1	0	0	0	0	1	0	0	70	250	0		76.4909	273.182	0	349.673	0	0	0	0	0	0	1007	1	385	398.99	2.63906	0
E007	83	0	1							0	0		0		0	0		0												0	0	0											0	1007	0	575	581.99	1.94591	0
E007	52	0	1			0	0	2	2	0	300		0	2	0	0		0	2	2	10	1	0	0	0	0	1	0	0	290	200	0		316.891	218.545	0	535.436	0	0	0	0	0	0	1007	1	358	367.99	2.30259	1
E007	48	0	1							0	0		0		0	0		0												0	0	0											0	1007	0	330	336.99	1.94591	0
E007	77	0	1							0	0		0		0	0		0												0	0	0											0	1007	0	533	539.99	1.94591	0
E007	28	0	1							0	0		0		0	0		0												0	0	0											2	1007	0	190	196.99	1.94591	0
E007	86	0	1							0	0		0		0	0		0												0	0	0											0	1007	0	596	602.99	1.94591	0
E007	16	0	1							0	0		0		0	0		0												0	0	0											2	1007	0	105	112.99	2.07944	0
E009	82	0	1							0	0		0		0	0		0												0	0	0											1	1009	0	568	574.99	1.94591	0
E009	71	0	1							0	0		0		0	0		0												0	0	0											1	1009	0	491	497.99	1.94591	0
E009	81		1							0	0		0		0	0		0												0	0	0											1	1009	0	561	567.99	1.94591	0
E009	55	0	1							0	0		0		0	0		0												0	0	0											1	1009	0	379	385.99	1.94591	0
E009	40	0	1							0	0		0		0	0		0												0	0	0											0	1009	0	274	280.99	1.94591	0
E009	32	0	1							0	0		0		0	0		0												0	0	0											0	1009	0	218	224.99	1.94591	0
E009	93	0	1							0	0		0		0	0		0												0	0	0											1	1009	0	645	651.99	1.94591	0
E009	35	0	1							0	0		0		0	0		0												0	0	0											0	1009	0	239	245.99	1.94591	0
E009	37	0	1							0	0		0		0	0		0												0	0	0											0	1009	0	253	259.99	1.94591	0
E009	75	0	1							0	0		0		0	0		0												0	0	0											1	1009	0	519	525.99	1.94591	0
E009	64	0	1							0	0		0		0	0		0												0	0	0											1	1009	0	442	448.99	1.94591	0
E009	15	0	1							0	0		0		0	0		0												0	0	0											0	1009	0	99	105.99	1.94591	0
E009	11	0	1							0	0		0		0	0		0												0	0	0											0	1009	0	71	77.99	1.94591	0
E009	28		1							0	0		0		0	0		0												0	0	0											0	1009	0	190	196.99	1.94591	0
E009	73	0	1							0	0		0		0	0		0												0	0	0											1	1009	0	505	512.99	2.07944	0
E009	91	0	1							0	0		0		0	0		0												0	0	0											1	1009	0	631	637.99	1.94591	0
E009	17	0	1							0	0		0		0	0		0												0	0	0											0	1009	0	108	119.99	2.48491	0
E009	69	0	1							0	0		0		0	0		0												0	0	0											1	1009	0	477	483.99	1.94591	0
E009	36	0	1							0	0		0		0	0		0												0	0	0											0	1009	0	246	252.99	1.94591	0
E009	72	0	1							0	0		0		0	0		0												0	0	0											1	1009	0	498	504.99	1.94591	0
E009	89	0	1							0	0		0		0	0		0												0	0	0											1	1009	0	617	623.99	1.94591	0
E009	97	0	1							0	0		0		0	0		0												0	0	0											0	1009	0	673	679.99	1.94591	0
E009	43	0	1			0	0	2	2	0	300		0	2	0	0		0	2	2	8	0	0	0	0	0	1	0	0	100	50	0		109.273	54.6363	0	163.909	0	0	0	0	0	0	1009	1	301	337.99	3.61092	0
E009	26		1							0	0		0		0	0		0												0	0	0											0	1009	0	176	182.99	1.94591	0
E009	13	0	1							0	0		0		0	0		0												0	0	0											0	1009	0	85	91.99	1.94591	0
E009	56	0	1							0	0		0		0	0		0												0	0	0											1	1009	0	386	392.99	1.94591	0
E009	79		1							0	0		0		0	0		0												0	0	0											1	1009	0	547	553.99	1.94591	0
E009	66	0	1							0	0		0		0	0		0												0	0	0											1	1009	0	456	462.99	1.94591	0
E009	70	0	1							0	0		0		0	0		0												0	0	0											1	1009	0	484	490.99	1.94591	0
E009	7	0	1			0	0	2	2	0	300		0	2	0	0		0	2	2	9	2	0	1	0	0	0	0	0	40000	2500	0		45020.4	2813.77	0	47834.1	0	0	0	0	0	0	1009	1	45	53.99	2.19722	0
E009	20	0	1							0	0		0		0	0		0												0	0	0											0	1009	0	134	140.99	1.94591	0
E009	30	0	1							0	0		0		0	0		0												0	0	0											0	1009	0	204	210.99	1.94591	0
E009	25		1							0	0		0		0	0		0												0	0	0											0	1009	0	169	175.99	1.94591	0
E009	65		1							0	0		0		0	0		0												0	0	0											1	1009	0	449	455.99	1.94591	0
E009	101	0	1							0	0		0		0	0		0												0	0	0											0	1009	0	701	707.99	1.94591	0
E009	63	0	1							0	0		0		0	0		0												0	0	0											1	1009	0	435	441.99	1.94591	0
E009	90	0	1							0	0		0		0	0		0												0	0	0											1	1009	0	624	630.99	1.94591	0
E009	18	0	1							0	0		0		0	0		0												0	0	0											0	1009	0	120	126.99	1.94591	0
E009	34	0	1							0	0		0		0	0		0												0	0	0											0	1009	0	232	238.99	1.94591	0
E009	52	0	1							0	0		0		0	0		0												0	0	0											0	1009	0	358	364.99	1.94591	0
E009	2	0	1							0	0		0		0	0		0												0	0	0											0	1009	0	5	14.99	2.30259	0
E009	3		1			0	0	2	2	0	300		0	2	0	0		0	2	2	1	0	0	0	0	0	0	0	0	0	0	0	self care	0	0	0	0	0	0	0	0	0	0	1009	0	15	21.99	1.94591	0
E009	16	0	1			0	0	2	2	0	300		0	2	0	0		0	2	2	2	0	0	0	0	0	0	0	0	0	0	0	self care	0	0	0	0	0	0	0	0	0	0	1009	1	106	107.99	0.693147	0
E009	60	0	1							0	0		0		0	0		0												0	0	0											1	1009	0	414	420.99	1.94591	0
E009	99	0	1							0	0		0		0	0		0												0	0	0											0	1009	0	687	693.99	1.94591	0
E009	6		1							0	0		0		0	0		0												0	0	0											0	1009	0	36	44.99	2.19722	0
E009	21	0	1							0	0		0		0	0		0												0	0	0											0	1009	0	141	147.99	1.94591	0
E009	68	0	1							0	0		0		0	0		0												0	0	0											1	1009	0	470	476.99	1.94591	0
E009	38	0	1							0	0		0		0	0		0												0	0	0											0	1009	0	260	266.99	1.94591	0
E009	80		1							0	0		0		0	0		0												0	0	0											1	1009	0	554	560.99	1.94591	0
E009	33	0	1							0	0		0		0	0		0												0	0	0											0	1009	0	225	231.99	1.94591	0
E009	23	0	1							0	0		0		0	0		0												0	0	0											0	1009	0	155	161.99	1.94591	0
E009	103	0	1							0	0		0		0	0		0												0	0	0											0	1009	0	715	721.99	1.94591	0
E009	67		1							0	0		0		0	0		0												0	0	0											1	1009	0	463	469.99	1.94591	0
E009	87	0	1							0	0		0		0	0		0												0	0	0											1	1009	0	603	609.99	1.94591	0
E009	104	0	1							0	0		0		0	0		0												0	0	0											0	1009	0	722	728.99	1.94591	0
E009	96	0	1							0	0		0		0	0		0												0	0	0											0	1009	0	666	672.99	1.94591	0
E009	76	0	1							0	0		0		0	0		0												0	0	0											1	1009	0	526	532.99	1.94591	0
E009	62	0	1							0	0		0		0	0		0												0	0	0											1	1009	0	428	434.99	1.94591	0
E009	19		1							0	0		0		0	0		0												0	0	0											0	1009	0	127	133.99	1.94591	0
E009	12	0	1							0	0		0		0	0		0												0	0	0											0	1009	0	78	84.99	1.94591	0
E009	10	0	1							0	0		0		0	0		0												0	0	0											0	1009	0	64	70.99	1.94591	0
E009	77	0	1							0	0		0		0	0		0												0	0	0											1	1009	0	533	539.99	1.94591	0
E009	31	0	1							0	0		0		0	0		0												0	0	0											0	1009	0	211	217.99	1.94591	0
E009	9	0	1							0	0		0		0	0		0												0	0	0											0	1009	0	54	63.99	2.30259	0
E009	22	0	1							0	0		0		0	0		0												0	0	0											0	1009	0	148	154.99	1.94591	0
E009	24	0	1							0	0		0		0	0		0												0	0	0											0	1009	0	162	168.99	1.94591	0
E009	58	0	1							0	0		0		0	0		0												0	0	0											1	1009	0	400	406.99	1.94591	0
E009	85	0	1							0	0		0		0	0		0												0	0	0											1	1009	0	589	595.99	1.94591	0
E009	100	0	1							0	0		0		0	0		0												0	0	0											0	1009	0	694	700.99	1.94591	0
E009	51	0	1							0	0		0		0	0		0												0	0	0											0	1009	0	351	357.99	1.94591	0
E009	84	0	1							0	0		0		0	0		0												0	0	0											1	1009	0	582	588.99	1.94591	0
E009	61	0	1							0	0		0		0	0		0												0	0	0											1	1009	0	421	427.99	1.94591	0
E009	92	0	1							0	0		0		0	0		0												0	0	0											1	1009	0	638	644.99	1.94591	0
E009	49	0	1							0	0		0		0	0		0												0	0	0											0	1009	0	338	343.99	1.79176	0
E009	74	0	1							0	0		0		0	0		0												0	0	0											1	1009	0	513	518.99	1.79176	0
E009	57		1							0	0		0		0	0		0												0	0	0											1	1009	0	393	399.99	1.94591	0
E009	53	0	1							0	0		0		0	0		0												0	0	0											0	1009	0	365	371.99	1.94591	0
E009	86	0	1							0	0		0		0	0		0												0	0	0											1	1009	0	596	602.99	1.94591	0
E009	42	0	1							0	0		0		0	0		0												0	0	0											0	1009	0	288	300.99	2.56495	0
E009	59	0	1							0	0		0		0	0		0												0	0	0											1	1009	0	407	413.99	1.94591	0
E009	4		1							0	0		0		0	0		0												0	0	0											0	1009	0	22	28.99	1.94591	0
E009	14	0	1							0	0		0		0	0		0												0	0	0											0	1009	0	92	98.99	1.94591	0
E009	83	0	1							0	0		0		0	0		0												0	0	0											1	1009	0	575	581.99	1.94591	0
E009	102	0	1							0	0		0		0	0		0												0	0	0											0	1009	0	708	714.99	1.94591	0
E009	98	0	1							0	0		0		0	0		0												0	0	0											0	1009	0	680	686.99	1.94591	0
E009	95		1							0	0		0		0	0		0												0	0	0											0	1009	0	659	665.99	1.94591	0
E009	29	0	1							0	0		0		0	0		0												0	0	0											0	1009	0	197	203.99	1.94591	0
E009	78		1							0	0		0		0	0		0												0	0	0											1	1009	0	540	546.99	1.94591	0
E009	5		1							0	0		0		0	0		0												0	0	0											0	1009	0	29	35.99	1.94591	0
E009	27		1							0	0		0		0	0		0												0	0	0											0	1009	0	183	189.99	1.94591	0
E009	88	0	1							0	0		0		0	0		0												0	0	0											1	1009	0	610	616.99	1.94591	0
E009	50	0	1							0	0		0		0	0		0												0	0	0											0	1009	0	344	350.99	1.94591	0
E009	41	0	1							0	0		0		0	0		0												0	0	0											0	1009	0	281	287.99	1.94591	0
E009	39	0	1							0	0		0		0	0		0												0	0	0											0	1009	0	267	273.99	1.94591	0
E009	54	0	1							0	0		0		0	0		0												0	0	0											0	1009	0	372	378.99	1.94591	0
E009	94	0	1							0	0		0		0	0		0												0	0	0											1	1009	0	652	658.99	1.94591	0
E010	3	0	1							0	0		0		0	0		0												0	0	0											0	1010	0	13	21.99	2.19722	0
E010	23	0	1							0	0		0		0	0		0												0	0	0											0	1010	0	155	161.99	1.94591	0
E010	39	0	1							0	0		0		0	0		0												0	0	0											0	1010	0	264	273.99	2.30259	0
E010	97	0	1							0	0		0		0	0		0												0	0	0											0	1010	0	673	679.99	1.94591	0
E010	85	0	1							0	0		0		0	0		0												0	0	0											1	1010	0	589	595.99	1.94591	0
E010	34	0	1							0	0		0		0	0		0												0	0	0											0	1010	0	232	238.99	1.94591	0
E010	28	0	1							0	0		0		0	0		0												0	0	0											0	1010	0	190	196.99	1.94591	0
E010	6	0	1							0	0		0		0	0		0												0	0	0											0	1010	0	35	40.99	1.79176	0
E010	51	0	1							0	0		0		0	0		0												0	0	0											0	1010	0	351	357.99	1.94591	0
E010	68	0	1							0	0		0		0	0		0												0	0	0											1	1010	0	470	476.99	1.94591	0
E010	89	0	1							0	0		0		0	0		0												0	0	0											1	1010	0	617	623.99	1.94591	0
E010	92	0	1							0	0		0		0	0		0												0	0	0											1	1010	0	638	644.99	1.94591	0
E010	70	0	1							0	0		0		0	0		0												0	0	0											1	1010	0	484	489.99	1.79176	0
E010	14	0	1							0	0		0		0	0		0												0	0	0											0	1010	0	92	98.99	1.94591	0
E010	37	1	1			0	0	2	2	0	300		0	2	0	0		0	2	1	8	1	0	0	0	0	0	0	0	0	500	93	handicap card	0	546.364	101.624	647.987	0	0	0	0	0	0	1010	1	256	263.99	2.07944	0
E010	44	0	1							0	0		0		0	0		0												0	0	0											0	1010	0	302	310.99	2.19722	0
E010	84	0	1							0	0		0		0	0		0												0	0	0											1	1010	0	582	588.99	1.94591	0
E010	61	0	1							0	0		0		0	0		0												0	0	0											1	1010	0	421	427.99	1.94591	0
E010	43	0	1							0	0		0		0	0		0												0	0	0											0	1010	0	295	301.99	1.94591	0
E010	60	0	1							0	0		0		0	0		0												0	0	0											0	1010	0	414	420.99	1.94591	0
E010	36	0	1							0	0		0		0	0		0												0	0	0											0	1010	0	246	255.99	2.30259	0
[truncated: 97,450 more rows]
[truncated: 21 more columns]
